# Supplementary material for: N,N′-Bis(2-chloro­benz­yl)-N′′-(2,2,2-trichloro­acet­yl)phospho­ric triamide
Source: Acta Crystallogr Sect E Struct Rep Online. 2011 Jul 16;67(Pt 8):o2046. doi: 10.1107/S1600536811027681 (PMC3213494; doi:10.1107/S1600536811027681)
Supplement: Supplementary file 1 [file e-67-o2046-sup1.cif]

##############################################################################
#                                                                            #
# This CIF contains the data in a paper accepted for publication in          #
# Acta Crystallographica Section E. It conforms to the requirements of       #
# Notes for Authors for Acta Crystallographica Section E, and has been       #
# peer reviewed under the auspices of the IUCr Commission on Journals.       #
#                                                                            #
# Full details of the Crystallographic Information File format               #
# are given in the paper "The Crystallographic Information File (CIF):       #
# a New Standard Archive File for Crystallography" by S. R. Hall, F. H.      #
# Allen and I. D. Brown [Acta Cryst. (1991), A47, 655-685].                  #
#                                                                            #
# The current version of the core CIF dictionary is obtainable from          #
# ftp://ftp.iucr.org/pub/cif_core.dic.                                       #
#                                                                            #
# Software is freely available for graphical display of the structure(s)     #
# in this CIF. For information consult the CIF software page                 #
# http://www.iucr.org/resources/cif/software.                                #
#                                                                            #
# This file may be used for bona fide research purposes within the           #
# scientific community so long as proper attribution is given to the journal # 
# article from which it was obtained.                                        #
#                                                                            #
##############################################################################
data_I
_audit_creation_method     SHELXL-97
_chemical_name_systematic
;
<i>N</i>,<i>N</i>'-Bis(2-chlorobenzyl)-<i>N</i>''-(2,2,2-
trichloroacetyl)phosphoric triamide
;
_chemical_name_common     ?
_chemical_formula_moiety     'C16 H15 Cl5 N3 O2 P'
_chemical_formula_sum     'C16 H15 Cl5 N3 O2 P'
_chemical_formula_iupac     'C16 H15 Cl5 N3 O2 P'
_chemical_formula_weight     489.53
_chemical_melting_point     ?
_symmetry_cell_setting     triclinic
_symmetry_space_group_name_H-M     'P -1'
_symmetry_space_group_name_Hall     '-P 1'
loop_
    _symmetry_equiv_pos_as_xyz
    'x, y, z'
    '-x, -y, -z'
_cell_length_a     9.9789(2)
_cell_length_b     10.6058(3)
_cell_length_c     10.8386(3)
_cell_angle_alpha     75.8920(13)
_cell_angle_beta     72.2250(15)
_cell_angle_gamma     69.6050(15)
_cell_volume     1011.66(4)
_cell_formula_units_Z     2
_cell_measurement_reflns_used     4567
_cell_measurement_theta_min     1.0
_cell_measurement_theta_max     27.5
_cell_measurement_temperature     173(2)
_exptl_crystal_description     'Prism'
_exptl_crystal_colour     'Colorless'
_exptl_crystal_size_max     0.18
_exptl_crystal_size_mid     0.14
_exptl_crystal_size_min     0.12
_exptl_crystal_density_diffrn     1.607
_exptl_crystal_density_meas     ?
_exptl_crystal_density_method     'not measured'
_exptl_crystal_F_000     496
_exptl_absorpt_coefficient_mu     0.814
_exptl_absorpt_correction_type     multi-scan
_exptl_absorpt_process_details     '(SORTAV; Blessing, 1997)'
_exptl_absorpt_correction_T_min     0.8673
_exptl_absorpt_correction_T_max     0.9086
_exptl_special_details
;
IR (KBr, cm^-1^): 3371, 3061, 2875, 1692, 1448, 1257, 1224, 1076, 1043, 885,
837, 751, 675.
;
_diffrn_ambient_temperature     173(2)
_diffrn_radiation_type     MoK\a
_diffrn_radiation_wavelength     0.71073
_diffrn_radiation_source     'fine-focus sealed tube'
_diffrn_radiation_monochromator     graphite
_diffrn_measurement_device_type
                       'Nonius KappaCCD diffractometer with APEXII CCD detector'
_diffrn_measurement_method     '\w and \f'
_diffrn_detector_area_resol_mean     ?
_diffrn_reflns_number     8947
_diffrn_reflns_av_R_equivalents     0.0201
_diffrn_reflns_av_sigmaI/netI     0.0256
_diffrn_reflns_theta_min     2.00
_diffrn_reflns_theta_max     27.62
_diffrn_reflns_theta_full     25.00
_diffrn_measured_fraction_theta_max     0.987
_diffrn_measured_fraction_theta_full     0.997
_diffrn_reflns_limit_h_min     -12
_diffrn_reflns_limit_h_max     12
_diffrn_reflns_limit_k_min     -13
_diffrn_reflns_limit_k_max     13
_diffrn_reflns_limit_l_min     -14
_diffrn_reflns_limit_l_max     14
_diffrn_standards_number     0
_diffrn_standards_interval_count     ?
_diffrn_standards_interval_time     ?
_diffrn_standards_decay_%     ?
_refine_special_details
;
Refinement of <i>F</i>^2^ against ALL reflections. The weighted <i>R</i>-factor
<i>wR</i> and goodness of fit <i>S</i> are based on <i>F</i>^2^, conventional
<i>R</i>-factors <i>R</i> are based on <i>F</i>, with <i>F</i> set to zero for
negative <i>F</i>^2^. The threshold expression of <i>F</i>^2^ >
\s(<i>F</i>^2^) is used only for calculating <i>R</i>-factors(gt) <i>etc</i>.
and is not relevant to the choice of reflections for refinement.
<i>R</i>-factors based on <i>F</i>^2^ are statistically about twice as large
as those based on <i>F</i>, and <i>R</i>- factors based on ALL data will be
even larger.
;
_reflns_number_total     4638
_reflns_number_gt     4083
_reflns_threshold_expression     I>2\s(I)
_refine_ls_structure_factor_coef     Fsqd
_refine_ls_matrix_type     full
_refine_ls_R_factor_all     0.0598
_refine_ls_R_factor_gt     0.0525
_refine_ls_wR_factor_gt     0.1224
_refine_ls_wR_factor_ref     0.1292
_refine_ls_goodness_of_fit_ref     1.050
_refine_ls_restrained_S_all     1.050
_refine_ls_number_reflns     4638
_refine_ls_number_parameters     245
_refine_ls_number_restraints     0
_refine_ls_hydrogen_treatment     constr
_refine_ls_weighting_scheme     calc
_refine_ls_weighting_details
         'calc w=1/[\s^2^(Fo^2^)+(0.0430P)^2^+2.0234P] where P=(Fo^2^+2Fc^2^)/3'
_atom_sites_solution_hydrogens     geom
_atom_sites_solution_primary     direct
_atom_sites_solution_secondary     difmap
_refine_ls_shift/su_max     0.000
_refine_ls_shift/su_mean     0.000
_refine_diff_density_max     1.420
_refine_diff_density_min     -0.680
_refine_ls_extinction_method     none
_refine_ls_extinction_coef     ?
loop_
    _atom_type_symbol
    _atom_type_description
    _atom_type_scat_dispersion_real
    _atom_type_scat_dispersion_imag
    _atom_type_scat_source
    'C' 'C' 0.0033 0.0016
                         'International Tables Vol C Tables 4.2.6.8 and 6.1.1.4'
    'H' 'H' 0.0000 0.0000
                         'International Tables Vol C Tables 4.2.6.8 and 6.1.1.4'
    'N' 'N' 0.0061 0.0033
                         'International Tables Vol C Tables 4.2.6.8 and 6.1.1.4'
    'O' 'O' 0.0106 0.0060
                         'International Tables Vol C Tables 4.2.6.8 and 6.1.1.4'
    'P' 'P' 0.1023 0.0942
                         'International Tables Vol C Tables 4.2.6.8 and 6.1.1.4'
    'Cl' 'Cl' 0.1484 0.1585
                         'International Tables Vol C Tables 4.2.6.8 and 6.1.1.4'
_computing_data_collection     'COLLECT (Hooft, 1998)'
_computing_cell_refinement     'DENZO (Otwinowski & Minor, 1997)'
_computing_data_reduction     'SCALEPACK (Otwinowski & Minor, 1997)'
_computing_structure_solution     'SIR92 (Altomare <i>et al.</i>, 1993)'
_computing_structure_refinement     'SHELXL97 (Sheldrick, 2008)'
_computing_molecular_graphics     'Mercury (Macrae <i>et al.</i>, 2008)'
_computing_publication_material     'enCIFer (Allen <i>et al.</i>, 2004)'
loop_
    _atom_site_type_symbol
    _atom_site_label
    _atom_site_fract_x
    _atom_site_fract_y
    _atom_site_fract_z
    _atom_site_U_iso_or_equiv
    _atom_site_adp_type
    _atom_site_calc_flag
    _atom_site_refinement_flags
    _atom_site_occupancy
    _atom_site_symmetry_multiplicity
    _atom_site_disorder_assembly
    _atom_site_disorder_group
    Cl Cl1 0.58102(9) -0.04802(11) 1.36183(8) 0.0547(3) Uani d . 1 1 . .
    Cl Cl2 0.87488(8) -0.22348(7) 1.35952(8) 0.03998(19) Uani d . 1 1 . .
    Cl Cl3 0.68228(12) -0.30242(9) 1.26210(11) 0.0590(3) Uani d . 1 1 . .
    P P1 0.72798(7) 0.04068(7) 0.90391(6) 0.02507(16) Uani d . 1 1 . .
    O O1 0.9079(2) -0.0722(2) 1.1030(2) 0.0386(5) Uani d . 1 1 A .
    O O2 0.60042(19) 0.0572(2) 0.85370(18) 0.0317(4) Uani d . 1 1 A .
    N N1 0.6903(2) -0.0446(2) 1.0605(2) 0.0262(4) Uani d . 1 1 A .
    H H1 0.6044 -0.0605 1.0925 0.031 Uiso calc R 1 1 . .
    C C1 0.7866(3) -0.0882(3) 1.1360(3) 0.0259(5) Uani d . 1 1 . .
    C C2 0.7338(3) -0.1636(3) 1.2751(3) 0.0301(5) Uani d . 1 1 A .
    N N2 0.8865(2) -0.0463(3) 0.8250(2) 0.0352(6) Uani d . 1 1 A 1
    H H2 0.9630 -0.0151 0.8031 0.042 Uiso calc PR 0.8823(17) 1 B 1
    C C3 0.9024(3) -0.1740(3) 0.7909(3) 0.0335(7) Uani d P 0.8823(17) 1 A 1
    H H3A 0.8074 -0.1713 0.7779 0.040 Uiso calc PR 0.8823(17) 1 B 1
    H H3B 0.9247 -0.2470 0.8649 0.040 Uiso calc PR 0.8823(17) 1 B 1
    C C4 1.0236(2) -0.2094(2) 0.66667(18) 0.0269(7) Uani d PG 0.8823(17) 1 A 1
    C C5 1.0496(2) -0.3322(2) 0.6261(2) 0.0362(7) Uani d PG 0.8823(17) 1 A 1
    C C6 1.1578(3) -0.3675(2) 0.5135(2) 0.0476(10) Uani d PG 0.8823(17) 1 A 1
    H H6 1.1755 -0.4515 0.4858 0.057 Uiso calc PR 0.8823(17) 1 B 1
    C C7 1.2401(3) -0.2800(3) 0.4415(2) 0.0501(11) Uani d PG 0.8823(17) 1 A 1
    H H7 1.3141 -0.3041 0.3645 0.060 Uiso calc PR 0.8823(17) 1 B 1
    C C8 1.2141(2) -0.1572(2) 0.4820(2) 0.0467(9) Uani d PG 0.8823(17) 1 A 1
    H H8 1.2704 -0.0973 0.4328 0.056 Uiso calc PR 0.8823(17) 1 B 1
    C C9 1.1059(2) -0.12185(18) 0.5946(2) 0.0342(7) Uani d PG 0.8823(17) 1 A 1
    H H9 1.0882 -0.0379 0.6223 0.041 Uiso calc PR 0.8823(17) 1 B 1
    Cl Cl4 0.94994(12) -0.44175(10) 0.71412(13) 0.0605(3) Uani d P 0.8823(17) 1
                                                                               A
                                                                               1
    H H2' 0.9162 -0.1096 0.8886 0.042 Uiso calc PR 0.1177(17) 1 B 2
    C C3' 0.993(3) -0.079(2) 0.730(2) 0.0335(7) Uani d P 0.1177(17) 1 A 2
    H H3'1 1.0801 -0.0997 0.7645 0.040 Uiso calc PR 0.1177(17) 1 B 2
    H H3'2 0.9892 0.0079 0.6686 0.040 Uiso calc PR 0.1177(17) 1 B 2
    C C4' 1.036(2) -0.1806(18) 0.6432(18) 0.0269(7) Uani d PG 0.1177(17) 1 A 2
    C C5' 1.148(2) -0.1813(19) 0.529(2) 0.0362(7) Uani d PG 0.1177(17) 1 A 2
    C C6' 1.199(2) -0.289(2) 0.4586(18) 0.0476(10) Uani d PG 0.1177(17) 1 A 2
    H H6' 1.2753 -0.2892 0.3808 0.057 Uiso calc PR 0.1177(17) 1 B 2
    C C7' 1.137(2) -0.395(2) 0.501(2) 0.0501(11) Uani d PG 0.1177(17) 1 A 2
    H H7' 1.1711 -0.4687 0.4529 0.060 Uiso calc PR 0.1177(17) 1 B 2
    C C8' 1.024(2) -0.3946(17) 0.6152(19) 0.0467(9) Uani d PG 0.1177(17) 1 A 2
    H H8' 0.9819 -0.4675 0.6445 0.056 Uiso calc PR 0.1177(17) 1 B 2
    C C9' 0.9738(19) -0.287(2) 0.6861(15) 0.0342(7) Uani d PG 0.1177(17) 1 A 2
    H H9' 0.8970 -0.2867 0.7638 0.041 Uiso calc PR 0.1177(17) 1 B 2
    Cl Cl4' 1.2278(9) -0.0556(8) 0.4817(10) 0.0605(3) Uani d P 0.1177(17) 1 A 2
    N N3 0.7555(2) 0.1823(2) 0.9050(2) 0.0309(5) Uani d . 1 1 A .
    H H3 0.8465 0.1849 0.8889 0.037 Uiso calc R 1 1 . .
    C C10 0.6334(3) 0.3062(3) 0.9322(3) 0.0356(6) Uani d . 1 1 . .
    H H10A 0.5478 0.3027 0.9065 0.043 Uiso calc R 1 1 A .
    H H10B 0.6632 0.3860 0.8773 0.043 Uiso calc R 1 1 . .
    C C11 0.5868(3) 0.3256(3) 1.0740(3) 0.0322(6) Uani d . 1 1 A .
    C C12 0.6657(4) 0.3724(3) 1.1291(3) 0.0409(7) Uani d . 1 1 . .
    C C13 0.6224(5) 0.3866(4) 1.2614(4) 0.0529(9) Uani d . 1 1 A .
    H H13 0.6780 0.4188 1.2971 0.064 Uiso calc R 1 1 . .
    C C14 0.4988(5) 0.3535(4) 1.3393(4) 0.0584(10) Uani d . 1 1 . .
    H H14 0.4689 0.3624 1.4296 0.070 Uiso calc R 1 1 A .
    C C15 0.4189(4) 0.3081(4) 1.2880(4) 0.0559(9) Uani d . 1 1 A .
    H H15 0.3331 0.2856 1.3424 0.067 Uiso calc R 1 1 . .
    C C16 0.4620(4) 0.2945(3) 1.1571(3) 0.0437(7) Uani d . 1 1 . .
    H H16 0.4047 0.2629 1.1228 0.052 Uiso calc R 1 1 A .
    Cl Cl5 0.82320(12) 0.41376(12) 1.03083(12) 0.0672(3) Uani d . 1 1 A .
loop_
    _atom_site_aniso_label
    _atom_site_aniso_U_11
    _atom_site_aniso_U_22
    _atom_site_aniso_U_33
    _atom_site_aniso_U_12
    _atom_site_aniso_U_13
    _atom_site_aniso_U_23
    Cl1 0.0395(4) 0.0749(6) 0.0293(4) 0.0045(4) -0.0024(3) -0.0105(4)
    Cl2 0.0424(4) 0.0350(4) 0.0463(4) -0.0098(3) -0.0260(3) 0.0039(3)
    Cl3 0.0763(6) 0.0416(5) 0.0793(7) -0.0360(4) -0.0472(5) 0.0180(4)
    P1 0.0178(3) 0.0380(4) 0.0204(3) -0.0100(3) -0.0013(2) -0.0080(3)
    O1 0.0246(10) 0.0590(14) 0.0358(11) -0.0193(9) -0.0083(8) -0.0023(10)
    O2 0.0199(9) 0.0517(12) 0.0251(9) -0.0139(8) -0.0036(7) -0.0063(8)
    N1 0.0195(10) 0.0363(12) 0.0235(10) -0.0118(9) -0.0025(8) -0.0042(9)
    C1 0.0224(12) 0.0282(13) 0.0269(13) -0.0077(10) -0.0050(10) -0.0049(10)
    C2 0.0302(13) 0.0271(13) 0.0333(14) -0.0094(10) -0.0119(11) 0.0013(10)
    N2 0.0201(10) 0.0533(15) 0.0354(13) -0.0106(10) 0.0012(9) -0.0232(11)
    C3 0.0285(15) 0.0314(16) 0.0339(16) -0.0083(12) 0.0032(12) -0.0078(13)
    C4 0.0245(13) 0.0277(16) 0.0247(15) -0.0021(12) -0.0062(11) -0.0053(12)
    C5 0.0303(16) 0.0358(17) 0.0444(19) -0.0038(13) -0.0142(14) -0.0117(14)
    C6 0.039(2) 0.052(2) 0.050(2) 0.0103(17) -0.0210(17) -0.0285(19)
    C7 0.040(2) 0.068(3) 0.0244(17) 0.0100(19) -0.0069(15) -0.0146(17)
    C8 0.0312(17) 0.061(2) 0.0269(17) 0.0004(16) -0.0008(14) 0.0019(16)
    C9 0.0285(15) 0.0358(17) 0.0307(16) -0.0046(13) -0.0026(12) -0.0050(13)
    Cl4 0.0475(5) 0.0380(5) 0.0988(9) -0.0148(4) -0.0086(5) -0.0240(5)
    N2' 0.0201(10) 0.0533(15) 0.0354(13) -0.0106(10) 0.0012(9) -0.0232(11)
    C3' 0.0285(15) 0.0314(16) 0.0339(16) -0.0083(12) 0.0032(12) -0.0078(13)
    C4' 0.0245(13) 0.0277(16) 0.0247(15) -0.0021(12) -0.0062(11) -0.0053(12)
    C5' 0.0303(16) 0.0358(17) 0.0444(19) -0.0038(13) -0.0142(14) -0.0117(14)
    C6' 0.039(2) 0.052(2) 0.050(2) 0.0103(17) -0.0210(17) -0.0285(19)
    C7' 0.040(2) 0.068(3) 0.0244(17) 0.0100(19) -0.0069(15) -0.0146(17)
    C8' 0.0312(17) 0.061(2) 0.0269(17) 0.0004(16) -0.0008(14) 0.0019(16)
    C9' 0.0285(15) 0.0358(17) 0.0307(16) -0.0046(13) -0.0026(12) -0.0050(13)
    Cl4' 0.0475(5) 0.0380(5) 0.0988(9) -0.0148(4) -0.0086(5) -0.0240(5)
    N3 0.0251(11) 0.0398(13) 0.0293(12) -0.0138(10) -0.0051(9) -0.0035(10)
    C10 0.0399(15) 0.0336(15) 0.0342(15) -0.0088(12) -0.0169(12) 0.0002(11)
    C11 0.0369(14) 0.0232(13) 0.0353(15) -0.0020(11) -0.0174(12) -0.0017(11)
    C12 0.0452(17) 0.0320(15) 0.0484(18) -0.0072(13) -0.0219(14) -0.0041(13)
    C13 0.073(3) 0.0379(18) 0.054(2) 0.0001(16) -0.038(2) -0.0127(15)
    C14 0.063(2) 0.050(2) 0.0396(19) 0.0104(18) -0.0097(17) -0.0114(16)
    C15 0.048(2) 0.053(2) 0.048(2) -0.0016(16) -0.0025(16) -0.0043(17)
    C16 0.0402(17) 0.0381(17) 0.0478(19) -0.0070(13) -0.0101(14) -0.0053(14)
    Cl5 0.0632(6) 0.0785(7) 0.0774(7) -0.0424(5) -0.0238(5) -0.0030(5)
_geom_special_details
;
All e.s.d.'s (except the e.s.d. in the dihedral angle between two l.s. planes)
are estimated using the full covariance matrix. The cell e.s.d.'s are taken
into account individually in the estimation of e.s.d.'s in distances, angles
and torsion angles; correlations between e.s.d.'s in cell parameters are only
used when they are defined by crystal symmetry. An approximate (isotropic)
treatment of cell e.s.d.'s is used for estimating e.s.d.'s involving l.s.
planes.
;
loop_
    _geom_bond_atom_site_label_1
    _geom_bond_atom_site_label_2
    _geom_bond_site_symmetry_2
    _geom_bond_distance
    _geom_bond_publ_flag
    Cl1 C2 . 1.759(3) ?
    Cl2 C2 . 1.761(3) ?
    Cl3 C2 . 1.768(3) ?
    P1 O2 . 1.4724(18) ?
    P1 N2 . 1.621(2) ?
    P1 N3 . 1.622(2) ?
    P1 N1 . 1.715(2) ?
    O1 C1 . 1.212(3) ?
    N1 C1 . 1.339(3) ?
    N1 H1 . 0.8800 ?
    C1 C2 . 1.553(4) ?
    N2 C3 . 1.434(4) ?
    N2 H2 . 0.8800 ?
    C3 C4 . 1.534(3) ?
    C3 H3A . 0.9900 ?
    C3 H3B . 0.9900 ?
    C4 C5 . 1.3900 ?
    C4 C9 . 1.3900 ?
    C5 C6 . 1.3900 ?
    C5 Cl4 . 1.713(2) ?
    C6 C7 . 1.3900 ?
    C6 H6 . 0.9500 ?
    C7 C8 . 1.3900 ?
    C7 H7 . 0.9500 ?
    C8 C9 . 1.3900 ?
    C8 H8 . 0.9500 ?
    C9 H9 . 0.9500 ?
    C3' C4' . 1.47(3) ?
    C3' H3'1 . 0.9900 ?
    C3' H3'2 . 0.9900 ?
    C4' C5' . 1.3900 ?
    C4' C9' . 1.3900 ?
    C5' C6' . 1.3900 ?
    C5' Cl4' . 1.682(17) ?
    C6' C7' . 1.3900 ?
    C6' H6' . 0.9500 ?
    C7' C8' . 1.3900 ?
    C7' H7' . 0.9500 ?
    C8' C9' . 1.3900 ?
    C8' H8' . 0.9500 ?
    C9' H9' . 0.9500 ?
    N3 C10 . 1.467(4) ?
    N3 H3 . 0.8800 ?
    C10 C11 . 1.507(4) ?
    C10 H10A . 0.9900 ?
    C10 H10B . 0.9900 ?
    C11 C12 . 1.388(4) ?
    C11 C16 . 1.389(4) ?
    C12 C13 . 1.395(5) ?
    C12 Cl5 . 1.740(4) ?
    C13 C14 . 1.371(6) ?
    C13 H13 . 0.9500 ?
    C14 C15 . 1.359(6) ?
    C14 H14 . 0.9500 ?
    C15 C16 . 1.380(5) ?
    C15 H15 . 0.9500 ?
    C16 H16 . 0.9500 ?
loop_
    _geom_angle_atom_site_label_1
    _geom_angle_atom_site_label_2
    _geom_angle_atom_site_label_3
    _geom_angle_site_symmetry_1
    _geom_angle_site_symmetry_3
    _geom_angle
    _geom_angle_publ_flag
    O2 P1 N2 . . 116.10(12) ?
    O2 P1 N3 . . 114.51(12) ?
    N2 P1 N3 . . 103.26(13) ?
    O2 P1 N1 . . 104.46(11) ?
    N2 P1 N1 . . 108.13(13) ?
    N3 P1 N1 . . 110.31(11) ?
    C1 N1 P1 . . 122.56(18) ?
    C1 N1 H1 . . 118.7 ?
    P1 N1 H1 . . 118.7 ?
    O1 C1 N1 . . 124.8(2) ?
    O1 C1 C2 . . 119.8(2) ?
    N1 C1 C2 . . 115.5(2) ?
    C1 C2 Cl1 . . 108.21(18) ?
    C1 C2 Cl2 . . 110.50(18) ?
    Cl1 C2 Cl2 . . 109.24(16) ?
    C1 C2 Cl3 . . 109.63(19) ?
    Cl1 C2 Cl3 . . 109.77(15) ?
    Cl2 C2 Cl3 . . 109.47(15) ?
    C3 N2 P1 . . 120.0(2) ?
    C3 N2 H2 . . 120.0 ?
    P1 N2 H2 . . 120.0 ?
    N2 C3 C4 . . 113.7(2) ?
    N2 C3 H3A . . 108.8 ?
    C4 C3 H3A . . 108.8 ?
    N2 C3 H3B . . 108.8 ?
    C4 C3 H3B . . 108.8 ?
    H3A C3 H3B . . 107.7 ?
    C5 C4 C9 . . 120.0 ?
    C5 C4 C3 . . 118.28(18) ?
    C9 C4 C3 . . 121.71(18) ?
    C4 C5 C6 . . 120.0 ?
    C4 C5 Cl4 . . 120.65(14) ?
    C6 C5 Cl4 . . 119.35(14) ?
    C7 C6 C5 . . 120.0 ?
    C7 C6 H6 . . 120.0 ?
    C5 C6 H6 . . 120.0 ?
    C6 C7 C8 . . 120.0 ?
    C6 C7 H7 . . 120.0 ?
    C8 C7 H7 . . 120.0 ?
    C9 C8 C7 . . 120.0 ?
    C9 C8 H8 . . 120.0 ?
    C7 C8 H8 . . 120.0 ?
    C8 C9 C4 . . 120.0 ?
    C8 C9 H9 . . 120.0 ?
    C4 C9 H9 . . 120.0 ?
    C4' C3' H3'1 . . 103.9 ?
    C4' C3' H3'2 . . 103.9 ?
    H3'1 C3' H3'2 . . 105.4 ?
    C5' C4' C9' . . 120.0 ?
    C5' C4' C3' . . 121.6(16) ?
    C9' C4' C3' . . 118.0(16) ?
    C4' C5' C6' . . 120.0 ?
    C4' C5' Cl4' . . 119.8(12) ?
    C6' C5' Cl4' . . 120.1(12) ?
    C5' C6' C7' . . 120.0 ?
    C5' C6' H6' . . 120.0 ?
    C7' C6' H6' . . 120.0 ?
    C8' C7' C6' . . 120.0 ?
    C8' C7' H7' . . 120.0 ?
    C6' C7' H7' . . 120.0 ?
    C7' C8' C9' . . 120.0 ?
    C7' C8' H8' . . 120.0 ?
    C9' C8' H8' . . 120.0 ?
    C8' C9' C4' . . 120.0 ?
    C8' C9' H9' . . 120.0 ?
    C4' C9' H9' . . 120.0 ?
    C10 N3 P1 . . 122.06(19) ?
    C10 N3 H3 . . 119.0 ?
    P1 N3 H3 . . 119.0 ?
    N3 C10 C11 . . 113.5(2) ?
    N3 C10 H10A . . 108.9 ?
    C11 C10 H10A . . 108.9 ?
    N3 C10 H10B . . 108.9 ?
    C11 C10 H10B . . 108.9 ?
    H10A C10 H10B . . 107.7 ?
    C12 C11 C16 . . 116.5(3) ?
    C12 C11 C10 . . 122.8(3) ?
    C16 C11 C10 . . 120.7(3) ?
    C11 C12 C13 . . 121.7(3) ?
    C11 C12 Cl5 . . 119.1(3) ?
    C13 C12 Cl5 . . 119.1(3) ?
    C14 C13 C12 . . 119.3(3) ?
    C14 C13 H13 . . 120.3 ?
    C12 C13 H13 . . 120.3 ?
    C15 C14 C13 . . 120.3(4) ?
    C15 C14 H14 . . 119.9 ?
    C13 C14 H14 . . 119.9 ?
    C14 C15 C16 . . 120.1(4) ?
    C14 C15 H15 . . 119.9 ?
    C16 C15 H15 . . 119.9 ?
    C15 C16 C11 . . 121.9(3) ?
    C15 C16 H16 . . 119.0 ?
    C11 C16 H16 . . 119.0 ?
loop_
    _geom_torsion_atom_site_label_1
    _geom_torsion_atom_site_label_2
    _geom_torsion_atom_site_label_3
    _geom_torsion_atom_site_label_4
    _geom_torsion_site_symmetry_1
    _geom_torsion_site_symmetry_2
    _geom_torsion_site_symmetry_3
    _geom_torsion_site_symmetry_4
    _geom_torsion
    _geom_torsion_publ_flag
    O2 P1 N1 C1 . . . . 174.8(2) ?
    N2 P1 N1 C1 . . . . 50.6(2) ?
    N3 P1 N1 C1 . . . . -61.6(2) ?
    P1 N1 C1 O1 . . . . 0.2(4) ?
    P1 N1 C1 C2 . . . . -179.98(18) ?
    O1 C1 C2 Cl1 . . . . 116.0(3) ?
    N1 C1 C2 Cl1 . . . . -63.9(3) ?
    O1 C1 C2 Cl2 . . . . -3.6(3) ?
    N1 C1 C2 Cl2 . . . . 176.56(19) ?
    O1 C1 C2 Cl3 . . . . -124.3(2) ?
    N1 C1 C2 Cl3 . . . . 55.8(3) ?
    O2 P1 N2 C3 . . . . -47.0(3) ?
    N3 P1 N2 C3 . . . . -173.2(2) ?
    N1 P1 N2 C3 . . . . 69.9(3) ?
    P1 N2 C3 C4 . . . . 151.5(2) ?
    N2 C3 C4 C5 . . . . 179.0(2) ?
    N2 C3 C4 C9 . . . . -1.5(4) ?
    C9 C4 C5 C6 . . . . 0.0 ?
    C3 C4 C5 C6 . . . . 179.5(2) ?
    C9 C4 C5 Cl4 . . . . 179.67(18) ?
    C3 C4 C5 Cl4 . . . . -0.8(2) ?
    C4 C5 C6 C7 . . . . 0.0 ?
    Cl4 C5 C6 C7 . . . . -179.67(18) ?
    C5 C6 C7 C8 . . . . 0.0 ?
    C6 C7 C8 C9 . . . . 0.0 ?
    C7 C8 C9 C4 . . . . 0.0 ?
    C5 C4 C9 C8 . . . . 0.0 ?
    C3 C4 C9 C8 . . . . -179.5(3) ?
    C9' C4' C5' C6' . . . . 0.0 ?
    C3' C4' C5' C6' . . . . 172(2) ?
    C9' C4' C5' Cl4' . . . . -177.3(15) ?
    C3' C4' C5' Cl4' . . . . -5(2) ?
    C4' C5' C6' C7' . . . . 0.0 ?
    Cl4' C5' C6' C7' . . . . 177.2(16) ?
    C5' C6' C7' C8' . . . . 0.0 ?
    C6' C7' C8' C9' . . . . 0.0 ?
    C7' C8' C9' C4' . . . . 0.0 ?
    C5' C4' C9' C8' . . . . 0.0 ?
    C3' C4' C9' C8' . . . . -172(2) ?
    O2 P1 N3 C10 . . . . 34.9(2) ?
    N2 P1 N3 C10 . . . . 162.0(2) ?
    N1 P1 N3 C10 . . . . -82.6(2) ?
    P1 N3 C10 C11 . . . . 94.5(3) ?
    N3 C10 C11 C12 . . . . 77.3(3) ?
    N3 C10 C11 C16 . . . . -101.5(3) ?
    C16 C11 C12 C13 . . . . 0.4(4) ?
    C10 C11 C12 C13 . . . . -178.5(3) ?
    C16 C11 C12 Cl5 . . . . -179.9(2) ?
    C10 C11 C12 Cl5 . . . . 1.2(4) ?
    C11 C12 C13 C14 . . . . 0.0(5) ?
    Cl5 C12 C13 C14 . . . . -179.7(3) ?
    C12 C13 C14 C15 . . . . -0.3(5) ?
    C13 C14 C15 C16 . . . . 0.2(6) ?
    C14 C15 C16 C11 . . . . 0.2(5) ?
    C12 C11 C16 C15 . . . . -0.5(5) ?
    C10 C11 C16 C15 . . . . 178.4(3) ?
loop_
    _geom_hbond_atom_site_label_D
    _geom_hbond_atom_site_label_H
    _geom_hbond_atom_site_label_A
    _geom_hbond_site_symmetry_A
    _geom_hbond_distance_DH
    _geom_hbond_distance_HA
    _geom_hbond_distance_DA
    _geom_hbond_angle_DHA
    N1 H1 O2 2_657 0.88 1.94 2.804(3) 168.2
    N2 H2 O1 2_757 0.88 2.38 3.106(3) 140.5
    N2' H2' O1 . 0.88 2.42 3.025(3) 125.9
    N3 H3 O1 2_757 0.88 2.34 3.129(3) 149.1
data_global
_journal_date_recd_electronic     2011-06-24
_journal_date_accepted     2011-07-11
_journal_name_full     'Acta Crystallographica, Section E'
_journal_year     2011
_journal_volume     67
_journal_issue      8
_journal_page_first     o2046
_journal_page_last     o2046
_journal_paper_category     QO
_journal_coeditor_code     SJ5176
_publ_contact_author_name     'Mehrdad Pourayoubi'
_publ_contact_author_address
;
Department of Chemistry, Ferdowsi University of Mashhad, Mashhad 91779, Iran
;
_publ_contact_author_email     mehrdad_pourayoubi@yahoo.com
_publ_contact_author_fax     '(+98)-511-8796416'
_publ_contact_author_phone     '(+98)9155143058'
_publ_section_title
;\
<i>N</i>,<i>N</i>'-Bis(2-chlorobenzyl)-<i>N</i>''-(2,2,2-trichloroacetyl)\
phosphoric triamide
;
loop_
    _publ_author_name
    _publ_author_address
    'Pourayoubi, Mehrdad'
;
Department of Chemistry, Ferdowsi University of Mashhad, Mashhad 91779, Iran
;
    'Fadaei, Hassan'
;
Department of Chemistry, Ferdowsi University of Mashhad, Mashhad 91779, Iran
;
    'Parvez, Masood'
;
Department of Chemistry, University of Calgary, 2500 University Drive N.W.,
Calgary, Alberta, Canada T2N 1N4
;
