# Supplementary material for: N,N′-Bis(2-chloro­benz­yl)-N′′-(2,2,2-trichloro­acet­yl)phospho­ric triamide
Source: Acta Crystallogr Sect E Struct Rep Online. 2011 Jul 16;67(Pt 8):o2046. doi: 10.1107/S1600536811027681 (PMC3213494; doi:10.1107/S1600536811027681)
Supplement: Supplementary file 2 [file e-67-o2046-Isup2.hkl]

#
# h,k,l, Fc-squared, Fo-squared, sigma(Fo-squared) and status flag
#
data_I
_shelx_title ' Compound X'
_shelx_refln_list_code          4
_shelx_F_calc_maximum      119.05
_exptl_crystal_F_000       496.00
_reflns_d_resolution_high  0.7664
 
loop_
 _symmetry_equiv_pos_as_xyz
 'x, y, z'
 '-x, -y, -z'
 
_cell_length_a     9.9789
_cell_length_b    10.6058
_cell_length_c    10.8386
_cell_angle_alpha  75.892
_cell_angle_beta   72.225
_cell_angle_gamma  69.605
 
_shelx_F_squared_multiplier     1.000
 
loop_
 _refln_index_h
 _refln_index_k
 _refln_index_l
 _refln_F_squared_calc
 _refln_F_squared_meas
 _refln_F_squared_sigma
 _refln_observed_status
   2   0   0      884.59      946.83     14.62 o
   3   0   0       18.04       20.40      0.35 o
   4   0   0      723.58      765.97      7.48 o
   5   0   0       75.84       65.64      2.60 o
   6   0   0      808.85      800.70      8.84 o
   7   0   0      344.99      342.11      4.62 o
   8   0   0        0.03        1.48      0.42 o
   9   0   0       12.81       11.14      0.84 o
  10   0   0       22.29       15.37      4.54 o
  11   0   0       25.07       19.73      2.56 o
 -11   1   0       54.55       55.85      3.12 o
 -10   1   0      417.34      449.88     14.63 o
  -9   1   0        0.93        6.32      3.05 o
  -8   1   0       50.68       41.82      1.49 o
  -7   1   0      448.16      406.24     11.85 o
  -6   1   0     5932.36     6097.91     85.76 o
  -5   1   0      283.22      259.67      3.38 o
  -4   1   0      413.47      382.41      9.05 o
  -3   1   0     1248.06     1329.40     14.45 o
  -2   1   0      465.47      444.88      5.82 o
   2   1   0     1353.49     1440.56     26.09 o
   3   1   0     1347.97     1323.90     18.11 o
   4   1   0      728.48      746.77      8.37 o
   5   1   0      129.48      131.12      1.82 o
   6   1   0      272.14      301.24      7.11 o
   7   1   0      596.95      529.22      9.67 o
   8   1   0      650.75      636.39      7.88 o
   9   1   0      217.25      203.26      6.82 o
  10   1   0       40.78       29.70      5.86 o
  11   1   0        0.03       -2.43      2.93 o
  12   1   0        6.35        9.29      3.29 o
 -11   2   0        2.44        5.11      3.28 o
 -10   2   0       65.63       53.93      2.96 o
  -9   2   0      424.07      492.23     12.43 o
  -8   2   0      196.67      167.23      3.84 o
  -7   2   0       14.96       15.65      0.79 o
  -6   2   0      421.68      412.96      5.71 o
  -5   2   0      199.79      230.29      3.05 o
  -4   2   0      312.98      313.98      3.67 o
  -3   2   0     1102.89     1276.57     13.46 o
  -2   2   0      495.59      510.97      8.47 o
  -1   2   0     2088.21     2265.38     25.23 o
   0   2   0        8.19       10.94      0.77 o
   1   2   0     1623.52     1864.70     26.32 o
   2   2   0      428.46      454.26      9.41 o
   3   2   0      619.59      664.03      7.48 o
   4   2   0     1208.64      983.62     16.66 o
   5   2   0     2391.05     2330.88     33.67 o
   6   2   0      465.52      412.54      6.75 o
   7   2   0       37.60       48.11      2.29 o
   8   2   0       94.25      104.99      9.12 o
   9   2   0      103.40      105.67      3.36 o
  10   2   0       22.67       25.51      1.88 o
  11   2   0       48.89       47.36      2.58 o
  12   2   0        0.14       -1.83      1.22 o
 -10   3   0      100.93      104.57      4.73 o
  -9   3   0      201.15      219.28      6.87 o
  -8   3   0      133.65      129.04      7.17 o
  -7   3   0      216.49      179.72      3.49 o
  -6   3   0      343.38      357.19      5.48 o
  -5   3   0      908.44      921.25     12.21 o
  -4   3   0        0.75        1.61      0.34 o
  -3   3   0     1552.27     1527.50     16.96 o
  -2   3   0        1.10        1.27      0.79 o
  -1   3   0    13945.34    14274.47    276.68 o
   0   3   0     5850.73     5974.08     66.39 o
   1   3   0     1850.83     2017.10     21.32 o
   2   3   0        8.86        2.99      0.43 o
   3   3   0      236.99      266.73      3.06 o
   4   3   0     1131.22     1355.59     18.32 o
   5   3   0     2140.98     2263.23     30.01 o
   6   3   0      427.75      432.81      5.18 o
   7   3   0      226.93      192.12      3.37 o
   8   3   0        9.11        5.89      1.11 o
   9   3   0        3.35        4.90      3.84 o
  10   3   0       29.62       41.11      4.74 o
  11   3   0        3.19        4.59      2.32 o
  12   3   0       55.42       52.52      9.72 o
 -10   4   0       97.12      117.91     15.04 o
  -9   4   0      112.76      110.80     12.42 o
  -8   4   0       22.07       21.98      1.84 o
  -7   4   0      684.03      723.15     13.00 o
  -6   4   0      151.92      162.98      3.94 o
  -5   4   0      338.01      319.94     12.52 o
  -4   4   0      500.49      494.11      7.29 o
  -3   4   0       78.75       71.75      1.35 o
  -2   4   0      182.91      146.26      2.80 o
  -1   4   0      308.06      295.10      3.92 o
   0   4   0        0.46        4.25      0.43 o
   1   4   0      508.13      628.58      8.87 o
   2   4   0      532.17      491.53      5.36 o
   3   4   0      555.18      691.57      8.12 o
   4   4   0      683.84      688.91      8.22 o
   5   4   0       30.88       30.76      2.77 o
   6   4   0       22.64       11.72      0.53 o
   7   4   0       31.24       28.72      2.18 o
   8   4   0      653.53      660.24     19.56 o
   9   4   0      487.29      468.76     10.08 o
  10   4   0      218.52      250.12     11.78 o
  11   4   0       11.20        7.19      1.24 o
  12   4   0        4.03        4.23      2.87 o
  -9   5   0       68.54       62.41      8.21 o
  -8   5   0       14.81       12.65      1.21 o
  -7   5   0      142.62      166.22     12.85 o
  -6   5   0       67.90       84.24      2.34 o
  -5   5   0       22.95       18.14      2.46 o
  -4   5   0        0.52        2.67      0.56 o
  -3   5   0      985.59      986.90     14.99 o
  -2   5   0       92.83       83.73      3.25 o
  -1   5   0     2376.62     2377.27     27.41 o
   0   5   0       79.84      101.45      2.44 o
   1   5   0      394.75      357.62     11.05 o
   2   5   0      803.99      878.09      9.26 o
   3   5   0     7591.03     7621.23    118.72 o
   4   5   0      189.80      192.87      2.49 o
   5   5   0       85.08       94.87      1.62 o
   6   5   0        5.11        9.76      0.54 o
   7   5   0       21.00       28.97      1.44 o
   8   5   0      470.78      456.66      6.85 o
   9   5   0       63.59       68.13      9.29 o
  10   5   0      852.67      856.21     31.87 o
  11   5   0        8.59        9.19      2.43 o
  12   5   0       78.81       40.83      5.96 o
  -8   6   0       53.39       51.70      7.40 o
  -7   6   0      143.40      144.96      4.26 o
  -6   6   0       83.87       83.52      2.23 o
  -5   6   0      255.57      230.56     14.32 o
  -4   6   0       27.65       31.23      6.02 o
  -3   6   0      810.77      787.87     12.26 o
  -2   6   0      185.62      181.83      3.50 o
  -1   6   0     1164.00     1122.67     14.54 o
   0   6   0      135.39      101.60      3.69 o
   1   6   0       34.44       33.74      0.86 o
   2   6   0      880.25      967.81     11.68 o
   3   6   0       32.67       37.26      0.90 o
   4   6   0     1758.16     1791.06     21.02 o
   5   6   0       86.17       81.31      1.39 o
   6   6   0       59.69       46.55      2.93 o
   7   6   0      521.64      428.65     10.74 o
   8   6   0      424.49      399.61     14.57 o
   9   6   0       80.48       74.87      1.99 o
  10   6   0      259.42      264.38      9.01 o
  11   6   0       48.01       45.80      5.16 o
  12   6   0        6.90        1.96      1.46 o
  -8   7   0       59.20       47.93      5.18 o
  -7   7   0        2.58        7.44      1.71 o
  -6   7   0        0.90        1.63      2.01 o
  -5   7   0       10.72        7.13      0.67 o
  -4   7   0      153.92      134.24     11.70 o
  -3   7   0      621.05      594.83     22.02 o
  -2   7   0       88.38       91.37      7.65 o
  -1   7   0       12.17       16.53      5.17 o
   0   7   0       36.51       24.04      3.66 o
   1   7   0       59.96       54.43      1.39 o
   2   7   0       14.86       16.96      0.55 o
   3   7   0       47.73       50.48      2.21 o
   4   7   0       30.52       23.59      0.72 o
   5   7   0      324.75      303.57      4.05 o
   6   7   0      329.19      313.58      5.49 o
   7   7   0      999.64     1020.53     13.36 o
   8   7   0      219.90      206.56      3.59 o
   9   7   0       29.22       19.34      1.67 o
  10   7   0      179.63      183.57      4.24 o
  11   7   0       15.94       25.92      7.20 o
  -7   8   0        9.47        5.76      1.56 o
  -6   8   0      139.72      127.45      4.22 o
  -5   8   0        1.08        5.70      1.92 o
  -4   8   0        5.68       12.16      3.08 o
  -3   8   0        2.96       -2.46      1.64 o
  -2   8   0      308.16      305.37      8.36 o
  -1   8   0      128.51      151.42      7.02 o
   0   8   0     1916.25     1920.45     60.99 o
   1   8   0      261.80      249.98      7.01 o
   2   8   0      635.85      605.98     12.26 o
   3   8   0      738.57      734.97     11.69 o
   4   8   0      287.05      289.19      5.46 o
   5   8   0       13.35       18.20      0.83 o
   6   8   0      162.37      153.79      2.57 o
   7   8   0      134.80      129.16      2.57 o
   8   8   0      258.22      301.28     14.46 o
   9   8   0      151.89      153.26      4.12 o
  10   8   0      125.56      120.98      7.73 o
  11   8   0       12.35       15.66      1.83 o
  -6   9   0       75.79       66.28      2.98 o
  -5   9   0       12.22       13.91      4.97 o
  -4   9   0      103.43      115.57      6.72 o
  -3   9   0        0.49        5.45      5.18 o
  -2   9   0      346.62      362.37     13.54 o
  -1   9   0      109.19      134.76     17.56 o
   0   9   0       65.95       62.30      9.91 o
   1   9   0      948.82      889.09     21.08 o
   2   9   0      200.06      168.82      5.30 o
   3   9   0      124.59      145.90      2.81 o
   4   9   0      138.58      152.10      2.87 o
   5   9   0       26.93       26.50      0.97 o
   6   9   0       26.72       21.77      0.91 o
   7   9   0       13.96       14.07      0.84 o
   8   9   0       56.79       38.62      1.48 o
   9   9   0        6.28       10.74      1.94 o
  10   9   0       12.51        7.81      1.38 o
  11   9   0       49.08       52.96      3.85 o
  -5  10   0        9.49        6.43      1.71 o
  -4  10   0       17.10       19.11      5.97 o
  -3  10   0        6.81       10.82      2.27 o
  -2  10   0        0.35        4.19      3.35 o
  -1  10   0        0.63        1.48      1.34 o
   0  10   0       25.40       26.59      3.41 o
   1  10   0       31.11       28.91      1.99 o
   2  10   0       41.09       39.18      1.71 o
   3  10   0       29.14       31.44      2.84 o
   4  10   0      109.29      101.50      5.34 o
   5  10   0       89.63       87.84      6.33 o
   6  10   0      455.59      431.41      6.97 o
   7  10   0       10.57        7.93      2.69 o
   8  10   0       12.34        5.42      0.84 o
   9  10   0       20.10       15.11      3.29 o
  10  10   0       97.24       92.19      4.12 o
  -3  11   0        2.42        0.27      1.71 o
  -2  11   0        0.09       -0.26      2.12 o
  -1  11   0        4.69        5.20      1.49 o
   0  11   0      190.34      226.53      6.33 o
   1  11   0       19.46       16.36      1.64 o
   2  11   0      146.59      134.67      4.35 o
   3  11   0       10.61       12.54      1.40 o
   4  11   0      225.28      252.41      6.42 o
   5  11   0      202.61      225.48      4.77 o
   6  11   0       16.85       21.68      1.23 o
   7  11   0      509.48      531.28     31.33 o
   8  11   0        2.52        0.95      2.20 o
   9  11   0       73.29       81.66      4.42 o
  -1  12   0        2.74        0.37      1.60 o
   0  12   0      130.07      130.42      7.12 o
   1  12   0       62.78       62.80      3.36 o
   2  12   0        9.47        3.70      1.29 o
   3  12   0      178.68      190.15     15.10 o
   4  12   0       15.31        9.23      1.40 o
   5  12   0       17.40       23.81      1.66 o
   6  12   0      306.48      257.91      7.74 o
   7  12   0       73.67       92.09      5.08 o
   8  12   0       18.24       16.07      2.22 o
   1  13   0        1.72        4.26      1.39 o
   2  13   0        2.99        3.57      1.40 o
   3  13   0       81.83       84.40      6.29 o
   4  13   0       22.30       17.54     10.11 o
   5  13   0        5.34        4.15      1.96 o
   6  13   0       18.21        9.02      2.45 o
  -4 -13   1      294.77      308.85      9.76 o
  -3 -13   1        3.03       11.09      6.69 o
  -2 -13   1        4.70        7.03      2.71 o
  -7 -12   1       14.53       37.02      3.22 o
  -6 -12   1        6.76        2.93      1.82 o
  -5 -12   1       31.82       62.80      4.08 o
  -4 -12   1        5.17       12.56      2.89 o
  -3 -12   1       18.23       13.44      2.43 o
  -2 -12   1        3.89        9.08      4.81 o
  -1 -12   1       35.16       26.05      3.91 o
   0 -12   1      129.02      157.09      6.87 o
   1 -12   1       80.03       86.19     12.35 o
  -9 -11   1      103.80       93.04      4.03 o
  -8 -11   1       67.59       62.16      3.01 o
  -7 -11   1        0.63       -0.17      3.96 o
  -6 -11   1      122.51      119.00      4.12 o
  -5 -11   1        9.17       18.47      1.35 o
  -4 -11   1       30.10       18.07      1.90 o
  -3 -11   1        7.69        1.82      2.17 o
  -2 -11   1      127.16      120.39      7.54 o
  -1 -11   1       49.53       47.45      4.51 o
   0 -11   1       41.47       46.12      2.74 o
   1 -11   1       23.06       12.01      1.65 o
   2 -11   1        2.63        0.26      3.23 o
   3 -11   1       95.11      104.76      4.78 o
 -10 -10   1      100.07       77.45      4.67 o
  -9 -10   1        4.03       -1.16      0.77 o
  -8 -10   1       46.21       40.42      1.99 o
  -7 -10   1      444.24      441.39      8.89 o
  -6 -10   1       32.15       31.20      3.34 o
  -5 -10   1      291.77      262.28      8.93 o
  -4 -10   1      210.66      246.45      4.28 o
  -3 -10   1        6.35        5.68      1.18 o
  -2 -10   1      144.47      158.90      6.91 o
  -1 -10   1        0.82        3.34      1.83 o
   0 -10   1        0.62        1.74      2.74 o
   1 -10   1        0.00       -1.77      1.18 o
   2 -10   1       15.22       20.78      1.98 o
   3 -10   1       33.51       35.47      2.62 o
   4 -10   1      268.90      270.26     18.50 o
 -10  -9   1        0.12        5.12      1.45 o
  -9  -9   1       90.82       99.50      4.68 o
  -8  -9   1       43.76       46.21      2.00 o
  -7  -9   1       37.03       31.39      2.51 o
  -6  -9   1      198.08      200.89      3.65 o
  -5  -9   1      403.93      407.61      9.16 o
  -4  -9   1      143.74      139.29      5.48 o
  -3  -9   1        5.60        1.56      0.47 o
  -2  -9   1      411.44      458.48     12.61 o
  -1  -9   1      345.65      348.00      8.15 o
   0  -9   1       94.80      102.92     15.14 o
   1  -9   1       36.95       26.34      3.48 o
   2  -9   1       41.99       36.58      4.82 o
   3  -9   1        9.45       11.38      4.46 o
   4  -9   1       32.97       30.27      4.64 o
   5  -9   1        1.11        0.47      2.91 o
   6  -9   1        0.88        2.80      4.39 o
 -11  -8   1       89.34       86.65      5.15 o
 -10  -8   1       84.60       73.32      7.49 o
  -9  -8   1        1.24        3.15      1.76 o
  -8  -8   1       43.07       36.34      3.97 o
  -7  -8   1       32.73       26.15      3.60 o
  -6  -8   1       27.45       10.50      1.04 o
  -5  -8   1        3.36        1.35      0.52 o
  -4  -8   1      200.34      197.39      6.85 o
  -3  -8   1     1234.67     1216.52     41.31 o
  -2  -8   1        0.50        0.58      0.61 o
  -1  -8   1      253.23      255.72     18.42 o
   0  -8   1      442.83      445.43      9.52 o
   1  -8   1       54.98       56.27      1.90 o
   2  -8   1      431.11      407.78     10.10 o
   3  -8   1       16.83       18.44      1.87 o
   4  -8   1       50.11       40.39      2.48 o
   5  -8   1        2.35        1.75      1.16 o
   6  -8   1        6.38       10.67      5.66 o
   7  -8   1       53.52       59.18      3.77 o
 -11  -7   1       13.66       23.07      3.71 o
 -10  -7   1       19.92       13.47      4.29 o
  -9  -7   1      125.01      108.46      9.66 o
  -8  -7   1       55.53       61.37      3.34 o
  -7  -7   1      384.19      361.89      6.74 o
  -6  -7   1      253.99      234.09      4.57 o
  -5  -7   1     1353.58     1247.75     15.83 o
  -4  -7   1      197.77      227.03      7.53 o
  -3  -7   1      130.00      139.06      2.11 o
  -2  -7   1      935.28      964.52     11.88 o
  -1  -7   1     1417.35     1410.32     21.11 o
   0  -7   1       50.50       42.43      1.89 o
   1  -7   1      104.09      107.07      3.17 o
   2  -7   1      606.02      599.06     10.78 o
   3  -7   1     1542.39     1565.31     26.41 o
   4  -7   1       24.28       24.47      6.43 o
   5  -7   1      181.36      172.26      5.14 o
   6  -7   1       24.67       29.54      6.49 o
   7  -7   1       40.14       42.47      2.65 o
   8  -7   1       32.76       24.44      4.90 o
 -11  -6   1       10.38        8.77      1.75 o
 -10  -6   1       15.81       18.73      1.58 o
  -9  -6   1      327.59      328.06     12.94 o
  -8  -6   1       32.41       38.64      1.51 o
  -7  -6   1      812.34      806.89     11.38 o
  -6  -6   1        4.04        5.31      2.32 o
  -5  -6   1      181.69      133.92      8.65 o
  -4  -6   1      608.58      566.15     10.75 o
  -3  -6   1      654.77      663.39     11.39 o
  -2  -6   1        7.78        6.80      1.04 o
  -1  -6   1       53.27       43.38      1.23 o
   0  -6   1      597.70      596.13     19.35 o
   1  -6   1     1026.71     1030.49     14.54 o
   2  -6   1      212.87      199.22      4.15 o
   3  -6   1      250.40      281.89     20.00 o
   4  -6   1      245.12      217.44      8.86 o
   5  -6   1       37.21       35.70      3.38 o
   6  -6   1      578.03      570.05      9.88 o
   7  -6   1      106.92       84.28      2.71 o
   8  -6   1       78.98       71.43      5.58 o
 -11  -5   1        1.52       -1.85      3.10 o
 -10  -5   1      310.59      287.04      8.76 o
  -9  -5   1      224.63      245.24     12.00 o
  -8  -5   1        2.68        5.82      1.23 o
  -7  -5   1      104.51       84.81      1.66 o
  -6  -5   1      198.05      177.10      2.68 o
  -5  -5   1      155.04      154.00      2.50 o
  -4  -5   1     1794.89     1875.21     20.55 o
  -3  -5   1        7.29        4.85      0.49 o
  -2  -5   1      156.43      125.20      5.68 o
  -1  -5   1     2702.72     2818.91     30.54 o
   0  -5   1      704.43      730.39      9.68 o
   1  -5   1       37.77       36.56      0.93 o
   2  -5   1      611.38      699.78     17.21 o
   3  -5   1      193.57      197.77      5.88 o
   4  -5   1      280.22      283.68      4.40 o
   5  -5   1       80.18       72.14      2.62 o
   6  -5   1      117.02      117.13      8.63 o
   7  -5   1       70.91       65.81      3.43 o
   8  -5   1      158.63      165.49      6.66 o
   9  -5   1        6.02        4.92      3.79 o
 -12  -4   1       15.36       18.73      2.34 o
 -11  -4   1       10.06        5.77      5.62 o
 -10  -4   1      225.48      199.56     13.88 o
  -9  -4   1       19.56        6.19      0.37 o
  -8  -4   1     1294.87     1208.77     14.12 o
  -7  -4   1       84.84       78.69      3.05 o
  -6  -4   1       21.35       24.34      2.69 o
  -5  -4   1       32.44       24.76      2.87 o
  -4  -4   1      166.94      155.95      2.24 o
  -3  -4   1      946.04     1033.73     11.73 o
  -2  -4   1     3103.38     3334.92     40.31 o
  -1  -4   1      125.75      173.40      2.47 o
   0  -4   1     3312.46     3307.89     37.27 o
   1  -4   1        0.06       -0.18      0.60 o
   2  -4   1     3473.66     3626.59     41.20 o
   3  -4   1      754.49      798.94     16.80 o
   4  -4   1      142.74      147.99      2.45 o
   5  -4   1      755.08      784.76     11.15 o
   6  -4   1        9.58       13.10      1.51 o
   7  -4   1       78.26       76.99      6.79 o
   8  -4   1        0.12       -0.48      0.82 o
   9  -4   1        3.85        4.04      3.06 o
  10  -4   1       22.76       30.95      4.49 o
 -12  -3   1        2.07        3.26      3.78 o
 -11  -3   1        0.57        1.88      1.59 o
 -10  -3   1      392.11      423.27      8.53 o
  -9  -3   1      107.77      111.49      3.64 o
  -8  -3   1      977.96     1094.08     13.83 o
  -7  -3   1       28.39       26.13      2.01 o
  -6  -3   1      391.85      355.17      7.50 o
  -5  -3   1      343.23      335.43     11.96 o
  -4  -3   1     4320.02     4561.63     55.19 o
  -3  -3   1        8.47        2.47      0.62 o
  -2  -3   1      530.19      560.77      7.02 o
  -1  -3   1     1335.82     1229.59     14.24 o
   0  -3   1     2504.64     2746.84     33.29 o
   1  -3   1     1774.63     1678.00     26.21 o
   2  -3   1        7.37        5.63      0.45 o
   3  -3   1      908.67      975.52     10.90 o
   4  -3   1       47.84       50.26      0.89 o
   5  -3   1     1964.01     1911.49     25.56 o
   6  -3   1      335.32      370.06      7.22 o
   7  -3   1        0.95        6.83      0.80 o
   8  -3   1       59.86       72.62      2.03 o
   9  -3   1       21.83       25.19      1.52 o
  10  -3   1       67.30       79.52      3.41 o
 -11  -2   1       69.94       76.04     17.82 o
 -10  -2   1       43.32       41.71      3.57 o
  -9  -2   1      681.58      701.79     19.33 o
  -8  -2   1     1049.63     1023.40     15.45 o
  -7  -2   1       14.53        8.63      0.55 o
  -6  -2   1       26.13       44.62      0.95 o
  -5  -2   1      631.47      624.93     14.67 o
  -4  -2   1     1344.82     1174.53     18.55 o
  -3  -2   1      107.53      143.10      6.33 o
  -2  -2   1     1938.69     2063.29     23.41 o
  -1  -2   1     3689.51     4028.86     44.60 o
   0  -2   1      965.79      949.02     14.96 o
   1  -2   1     3300.99     3662.55     47.25 o
   2  -2   1     3041.71     3156.12     35.97 o
   3  -2   1       28.54       19.96      0.54 o
   4  -2   1     1742.73     1668.24     18.37 o
   5  -2   1     1659.59     1680.43     18.81 o
   6  -2   1     1443.63     1392.59     17.36 o
   7  -2   1      152.13      159.51      3.14 o
   8  -2   1      185.84      170.79      6.37 o
   9  -2   1      121.34      119.38      7.81 o
  10  -2   1       61.21       56.38      8.88 o
  11  -2   1       37.12       42.33      6.61 o
 -11  -1   1       24.33       32.44      7.58 o
 -10  -1   1       75.31       66.96      3.85 o
  -9  -1   1       23.36       26.07      1.23 o
  -8  -1   1      148.38      137.52      2.49 o
  -7  -1   1      498.43      466.51      7.45 o
  -6  -1   1      653.54      609.98      8.07 o
  -5  -1   1     2425.48     2617.34     28.41 o
  -4  -1   1      354.94      353.38      5.21 o
  -3  -1   1        0.14        0.92      0.17 o
  -2  -1   1      504.60      498.72      8.61 o
  -1  -1   1     3336.86     3477.54     62.63 o
   0  -1   1       11.14        0.55      0.12 o
   1  -1   1      104.20       -0.43      0.29 o
   2  -1   1     9720.85    10947.25    211.73 o
   3  -1   1     1492.19     1563.23     16.05 o
   4  -1   1     1014.17     1125.78     12.05 o
   5  -1   1      386.49      371.01      5.54 o
   6  -1   1       61.32       73.72      2.18 o
   7  -1   1       24.08       24.55      1.48 o
   8  -1   1       66.50       66.13      1.81 o
   9  -1   1      365.11      361.93      6.94 o
  10  -1   1       41.71       44.87      1.95 o
  11  -1   1       29.42       34.41     11.32 o
 -11   0   1      137.61      171.21      7.81 o
 -10   0   1       86.22       86.68      8.76 o
  -9   0   1        4.98        8.78      2.51 o
  -8   0   1        0.55        2.60      0.85 o
  -7   0   1       35.96       17.25      0.66 o
  -6   0   1      139.55      114.01      1.58 o
  -5   0   1      518.82      444.80     11.89 o
  -4   0   1        2.44       -0.02      0.20 o
  -3   0   1      116.93      125.99      1.48 o
  -2   0   1      946.98      905.30      8.89 o
  -1   0   1     4906.03     5073.82     90.21 o
   0   0   1      879.19      222.14     23.22 o
   2   0   1     4942.05     4977.78     68.52 o
   3   0   1      391.09      412.82      4.53 o
   4   0   1       31.79       47.81      1.83 o
   5   0   1     1430.57     1563.36     15.40 o
   6   0   1      163.66      148.43      2.07 o
   7   0   1       21.52       21.65      0.69 o
   8   0   1       49.63       55.33      4.06 o
   9   0   1      406.55      435.62     10.79 o
  10   0   1      360.05      350.70      9.97 o
  11   0   1      218.17      192.65     14.90 o
 -11   1   1       59.02       50.41      5.49 o
 -10   1   1       37.17       38.56      1.87 o
  -9   1   1        1.38        2.66      2.49 o
  -8   1   1       20.94        2.14      0.78 o
  -7   1   1       80.95       68.94      4.26 o
  -6   1   1      223.27      230.31      2.96 o
  -5   1   1     2235.77     2086.89     21.75 o
  -4   1   1      557.81      638.62      7.10 o
  -3   1   1      145.38      157.69      2.22 o
  -2   1   1     4611.58     4760.89     47.41 o
  -1   1   1       21.77       29.70      0.59 o
   0   1   1      814.04      861.17     19.70 o
   1   1   1      246.21      241.41      4.13 o
   2   1   1    10471.38    10294.98    141.89 o
   3   1   1     6484.17     6391.82     91.99 o
   4   1   1       23.98       18.61      0.91 o
   5   1   1     1911.93     1989.20     29.61 o
   6   1   1      139.54      157.26      3.05 o
   7   1   1      223.35      207.83      2.70 o
   8   1   1      639.34      705.32     12.44 o
   9   1   1       21.22       12.90      4.58 o
  10   1   1       75.49       72.41      9.91 o
  11   1   1       24.96       22.06      5.45 o
  12   1   1       18.68        9.35      3.91 o
 -10   2   1        1.38        1.22      2.55 o
  -9   2   1       75.79       70.50     12.23 o
  -8   2   1        0.27        1.04      0.66 o
  -7   2   1      334.79      357.75     17.29 o
  -6   2   1       58.50       58.35      1.28 o
  -5   2   1      450.36      483.64      8.02 o
  -4   2   1     2192.12     2241.02     22.92 o
  -3   2   1       12.95        6.30      1.29 o
  -2   2   1      482.60      493.60      5.71 o
  -1   2   1     4127.95     4155.65     43.57 o
   1   2   1     1761.15     1895.38     29.57 o
   2   2   1     6274.82     6459.87     62.76 o
   3   2   1      556.57      622.90      6.51 o
   4   2   1     1766.34     1832.86     22.89 o
   5   2   1      418.03      424.81     18.03 o
   6   2   1      362.33      350.50     15.63 o
   7   2   1       30.21       23.34      1.99 o
   8   2   1       48.18       46.37      8.54 o
   9   2   1      308.11      375.18      7.40 o
  10   2   1        6.95       11.34      1.34 o
  11   2   1       81.75       82.59      3.41 o
  12   2   1       34.36       18.74      1.72 o
 -10   3   1       94.67       90.79     15.40 o
  -9   3   1       40.74       32.90     10.29 o
  -8   3   1      127.06      132.98      3.82 o
  -7   3   1        1.91        1.28      1.03 o
  -6   3   1     1029.42     1021.82     15.94 o
  -5   3   1       36.95       21.75      1.09 o
  -4   3   1       86.40       76.49      2.32 o
  -3   3   1       91.75       97.89      1.55 o
  -2   3   1      826.49      852.36      9.54 o
  -1   3   1     2724.08     2841.78     28.71 o
   0   3   1       89.64      103.36      4.70 o
   1   3   1      732.13      737.60      8.03 o
   2   3   1     2829.15     2783.62     30.84 o
   3   3   1       19.67       17.13      1.72 o
   4   3   1        1.59        2.43      0.20 o
   5   3   1      601.91      607.02      6.51 o
   6   3   1       11.03       15.05      0.96 o
   7   3   1     2458.90     2480.77     40.45 o
   8   3   1      371.20      374.18     20.85 o
   9   3   1      498.12      491.18      9.26 o
  10   3   1       35.13       42.00      2.18 o
  11   3   1        1.06        6.45      1.12 o
  12   3   1        4.19        6.45      1.34 o
  -9   4   1       43.80       39.45      4.23 o
  -8   4   1      454.78      475.28     10.77 o
  -7   4   1       48.60       59.47      2.21 o
  -6   4   1        3.17        5.60      3.74 o
  -5   4   1        6.14        2.91      0.55 o
  -4   4   1      417.64      429.15      5.58 o
  -3   4   1      514.18      487.94      6.84 o
  -2   4   1     1396.82     1441.18     16.23 o
  -1   4   1      315.61      335.21      9.48 o
   0   4   1     2076.36     2124.10     26.09 o
   1   4   1     1650.80     1726.17     18.68 o
   2   4   1     3147.23     3182.85     32.15 o
   3   4   1     5846.52     6172.02     61.34 o
   4   4   1       75.16       69.69      1.04 o
   5   4   1      122.04      129.32      4.05 o
   6   4   1      288.17      240.47      3.09 o
   7   4   1      231.64      221.06     12.25 o
   8   4   1       12.57       22.00      1.27 o
   9   4   1      276.58      248.73     18.46 o
  10   4   1      133.59      137.32      8.18 o
  11   4   1        6.94        9.49      1.22 o
  12   4   1        3.31        5.74      1.33 o
  -9   5   1       40.69       52.92      9.49 o
  -8   5   1      197.79      216.53      9.85 o
  -7   5   1      158.37      179.27      4.28 o
  -6   5   1       18.15       11.21      0.92 o
  -5   5   1        2.05        6.48      1.16 o
  -4   5   1      322.55      285.26      4.75 o
  -3   5   1      623.44      635.16     22.74 o
  -2   5   1      677.50      647.62     12.11 o
  -1   5   1     1136.20     1128.65     12.78 o
   0   5   1      869.95      814.08      8.78 o
   1   5   1      305.63      312.37      8.41 o
   2   5   1      433.88      444.15      4.94 o
   3   5   1      174.69      189.78      2.47 o
   4   5   1     2137.59     2344.30     22.98 o
   5   5   1        0.25        5.40      0.38 o
   6   5   1       30.29       36.83      1.35 o
   7   5   1       19.24       21.11      1.17 o
   8   5   1      621.58      597.97     47.62 o
   9   5   1       60.67       60.24      1.93 o
  10   5   1        0.25       -0.73      0.84 o
  11   5   1       62.83       65.12      8.82 o
  12   5   1      294.17      338.85     10.57 o
  -8   6   1       36.79       30.15      2.23 o
  -7   6   1      339.77      348.89     25.11 o
  -6   6   1      304.59      309.91     18.89 o
  -5   6   1      206.68      207.21      9.24 o
  -4   6   1       66.44       59.53      2.15 o
  -3   6   1       25.25       29.34      1.27 o
  -2   6   1      654.10      608.58      8.86 o
  -1   6   1      207.49      238.18      4.60 o
   0   6   1      169.93      121.87      1.80 o
   1   6   1      149.29      116.07      4.64 o
   2   6   1       43.49       46.34      0.96 o
   3   6   1      114.39       98.84      2.53 o
   4   6   1       60.86       60.05      1.02 o
   5   6   1      354.60      354.72      7.69 o
   6   6   1     2437.59     2374.20     27.39 o
   7   6   1      212.81      202.06     10.24 o
   8   6   1     1280.67     1210.26     14.39 o
   9   6   1        0.00       -3.31      2.21 o
  10   6   1      215.61      211.42      4.39 o
  11   6   1       95.19      101.73     11.92 o
  12   6   1        4.65        8.18      1.96 o
  -8   7   1       10.30       17.14      4.99 o
  -7   7   1      423.27      434.29     12.33 o
  -6   7   1       67.04       80.57      3.45 o
  -5   7   1        2.00        1.94      2.62 o
  -4   7   1        0.50       -0.64      0.70 o
  -3   7   1      359.51      313.02      6.13 o
  -2   7   1      195.44      188.13      4.00 o
  -1   7   1      571.33      577.83      7.95 o
   0   7   1      234.93      204.20      7.77 o
   1   7   1      373.18      404.43      6.12 o
   2   7   1     3410.82     3604.70    101.95 o
   3   7   1      885.75      869.86     18.25 o
   4   7   1        3.71        5.32      0.46 o
   5   7   1      125.60      118.11      3.49 o
   6   7   1       69.98       75.46      1.34 o
   7   7   1        0.44        2.21      0.43 o
   8   7   1       67.57       65.39      1.52 o
   9   7   1      141.84      120.28      2.73 o
  10   7   1      132.27      145.98     10.78 o
  11   7   1        2.59        5.61      1.01 o
  12   7   1       84.53       79.81      4.34 o
  -7   8   1        9.66       16.80      1.87 o
  -6   8   1       23.08       26.41      5.30 o
  -5   8   1        1.26        2.97      2.01 o
  -4   8   1      120.38      127.08      8.29 o
  -3   8   1      220.12      206.14     24.48 o
  -2   8   1        0.07        0.45      1.88 o
  -1   8   1      393.29      372.11     20.52 o
   0   8   1       56.91       84.16      2.50 o
   1   8   1        0.16        0.57      1.77 o
   2   8   1      157.52      157.54      3.20 o
   3   8   1     1193.58     1170.31     18.15 o
   4   8   1      388.18      374.74     11.77 o
   5   8   1      395.04      362.29      4.60 o
   6   8   1      367.64      358.77     15.38 o
   7   8   1       20.17       20.01      0.78 o
   8   8   1        0.66        1.91      0.61 o
   9   8   1        0.01       -0.71      0.52 o
  10   8   1      682.14      685.22     13.49 o
  11   8   1       91.53       78.87      3.26 o
  12   8   1      145.60      131.89      9.63 o
  -6   9   1        7.12        6.81      1.95 o
  -5   9   1      119.48      122.31     16.44 o
  -4   9   1       11.26        5.21      1.43 o
  -3   9   1        0.22        2.68      1.46 o
  -2   9   1        1.63        1.54      1.08 o
  -1   9   1       83.63       83.75      3.03 o
   0   9   1      273.16      272.70     18.99 o
   1   9   1       29.96       34.33      1.74 o
   2   9   1      272.49      292.81      6.62 o
   3   9   1      125.95      123.50     13.57 o
   4   9   1       93.05       84.10      2.29 o
   5   9   1      850.43      883.18     50.14 o
   6   9   1      765.09      719.38     17.50 o
   7   9   1      380.20      372.09      5.87 o
   8   9   1       11.50       21.08      1.28 o
   9   9   1        0.01       -0.97      0.65 o
  10   9   1        0.29        1.82      0.92 o
  11   9   1      163.27      160.70     10.91 o
  -5  10   1        0.05       -0.29      1.03 o
  -4  10   1       95.86      112.78     10.36 o
  -3  10   1       64.50       72.91      3.42 o
  -2  10   1       58.72       40.75      3.05 o
  -1  10   1      380.60      398.55     14.67 o
   0  10   1        9.09        9.86      4.33 o
   1  10   1      311.35      285.83      6.20 o
   2  10   1      104.33      102.95      4.94 o
   3  10   1       68.17       61.29      4.33 o
   4  10   1        0.07        3.39      1.07 o
   5  10   1        1.51        2.96      0.74 o
   6  10   1       56.23       53.34      2.09 o
   7  10   1       21.47       30.66      2.20 o
   8  10   1       67.59       77.75      6.88 o
   9  10   1        1.47        2.31      0.63 o
  10  10   1        7.30        4.65      1.82 o
  -3  11   1       73.08       57.98      4.63 o
  -2  11   1       63.27       72.64      3.59 o
  -1  11   1       68.94       77.92     13.97 o
   0  11   1        4.18        1.95      1.23 o
   1  11   1       46.64       19.22      8.03 o
   2  11   1        9.42        5.34      1.15 o
   3  11   1       91.76       97.08      3.37 o
   4  11   1       35.26       38.06     10.18 o
   5  11   1       84.38       82.43      2.74 o
   6  11   1        8.08        5.19      2.14 o
   7  11   1      219.30      211.94      7.89 o
   8  11   1       41.52       44.94      2.37 o
   9  11   1      182.25      170.90     21.42 o
  10  11   1       80.13       92.05      5.29 o
  -2  12   1        0.11        0.00      3.77 o
  -1  12   1        0.02       -1.74      1.16 o
   0  12   1       77.12       78.41     11.69 o
   1  12   1       14.94       17.50      1.91 o
   2  12   1        7.48       11.55      3.73 o
   3  12   1      392.98      413.38     13.47 o
   4  12   1        5.22       13.46      4.46 o
   5  12   1      944.37      953.01     18.75 o
   6  12   1       23.39       33.99      1.79 o
   7  12   1       26.62       21.82      4.23 o
   8  12   1       22.95       17.62      1.80 o
   9  12   1       33.42       33.17      8.88 o
   1  13   1       92.58       63.39      5.35 o
   2  13   1       55.24       83.20      4.43 o
   3  13   1        6.12        2.04      2.06 o
   4  13   1       73.28       91.23      3.85 o
   5  13   1       14.82        6.70      1.94 o
   6  13   1       65.56       85.77      3.83 o
   7  13   1       93.24       83.80      4.85 o
  -6 -12   2      210.23      233.57      9.79 o
  -5 -12   2       69.39       58.60      3.93 o
  -4 -12   2        0.19        1.32      2.62 o
  -3 -12   2       42.77       35.09      3.60 o
  -2 -12   2       32.91       29.92      2.86 o
  -1 -12   2      203.46      200.38      6.94 o
   0 -12   2       13.59       14.45      5.71 o
   1 -12   2       15.74       29.45      2.41 o
  -8 -11   2       27.16       11.80      4.51 o
  -7 -11   2       39.15       39.94      2.30 o
  -6 -11   2        0.01       -1.82      1.34 o
  -5 -11   2      144.76      163.52     15.94 o
  -4 -11   2       22.70       13.55      2.30 o
  -3 -11   2       38.67       52.78     12.38 o
  -2 -11   2       65.73       94.33      9.55 o
  -1 -11   2       91.93       94.57      4.15 o
   0 -11   2        3.61        4.02      2.75 o
   1 -11   2       52.95       56.46     13.33 o
   2 -11   2       74.02       61.97      6.43 o
   3 -11   2        2.10        7.61      1.68 o
  -9 -10   2        1.96       -1.37      0.91 o
  -8 -10   2       16.63       10.86      1.54 o
  -7 -10   2       64.57       54.85      6.74 o
  -6 -10   2        4.73        6.96      0.96 o
  -5 -10   2       19.60       10.83      1.63 o
  -4 -10   2       26.03       28.22      1.24 o
  -3 -10   2      116.48      104.92      4.46 o
  -2 -10   2      100.38      115.92      4.00 o
  -1 -10   2       88.79       89.61      3.36 o
   0 -10   2        0.95        1.10      1.34 o
   1 -10   2       92.75       97.85      3.99 o
   2 -10   2       38.84       26.50      4.96 o
   3 -10   2      366.36      400.50     11.93 o
   4 -10   2      125.78      125.45      9.05 o
 -10  -9   2       59.90       41.73      3.28 o
  -9  -9   2      298.98      317.26      9.83 o
  -8  -9   2        1.31        5.12      1.35 o
  -7  -9   2      173.07      174.42      5.26 o
  -6  -9   2       63.93       81.06      8.00 o
  -5  -9   2        0.76        0.62      1.15 o
  -4  -9   2       92.80      105.54      4.74 o
  -3  -9   2       28.17       33.77      2.04 o
  -2  -9   2      686.76      688.11     12.29 o
  -1  -9   2      381.81      419.75     10.36 o
   0  -9   2       12.35        7.54      1.56 o
   1  -9   2       29.43       45.62     11.42 o
   2  -9   2      289.54      282.88      8.67 o
   3  -9   2        2.30        3.31      1.61 o
   4  -9   2      155.83      150.31      5.20 o
   5  -9   2      181.48      186.61      8.51 o
   6  -9   2        0.44        0.67      1.83 o
 -10  -8   2        1.59        3.65      1.68 o
  -9  -8   2        0.23       -1.48      1.34 o
  -8  -8   2      350.80      399.04      9.27 o
  -7  -8   2       18.49       25.61      5.42 o
  -6  -8   2       14.21       11.45      0.82 o
  -5  -8   2        0.01        1.41      0.40 o
  -4  -8   2       27.35       34.66      2.51 o
  -3  -8   2       15.72       23.84      4.24 o
  -2  -8   2     1039.28     1083.59     43.06 o
  -1  -8   2      123.80      122.43     10.38 o
   0  -8   2       88.49       78.95     11.86 o
   1  -8   2        7.44       13.24      1.58 o
   2  -8   2        2.19       -0.64      2.80 o
   3  -8   2       50.72       44.27      5.97 o
   4  -8   2       23.15       23.50      1.95 o
   5  -8   2       19.92       31.96      7.90 o
   6  -8   2        3.14        1.73      1.10 o
   7  -8   2       32.31       32.62      9.63 o
 -11  -7   2        1.18        4.04      2.30 o
 -10  -7   2       41.48       50.10      3.60 o
  -9  -7   2       78.57       96.81      3.26 o
  -8  -7   2      161.39      167.77      4.57 o
  -7  -7   2       39.38       31.42      1.18 o
  -6  -7   2        1.83        6.11      0.52 o
  -5  -7   2     1005.63     1033.26     13.22 o
  -4  -7   2       13.27       15.15      0.70 o
  -3  -7   2     1238.10     1203.41     41.24 o
  -2  -7   2      106.13       82.53      3.65 o
  -1  -7   2       10.47       18.50      1.63 o
   0  -7   2      449.82      433.12      9.09 o
   1  -7   2      159.79      184.30      4.82 o
   2  -7   2      972.79      915.89     22.92 o
   3  -7   2      161.05      198.50      7.40 o
   4  -7   2      354.88      333.45     16.69 o
   5  -7   2       83.83      102.68     12.86 o
   6  -7   2       23.45       20.74      1.59 o
   7  -7   2        7.65        1.90      2.32 o
   8  -7   2       55.68       51.76      2.84 o
 -11  -6   2      276.55      300.94     17.24 o
 -10  -6   2      168.02      178.81     10.22 o
  -9  -6   2      332.82      292.26     17.43 o
  -8  -6   2        0.30        0.69      0.56 o
  -7  -6   2      225.76      225.54      7.10 o
  -6  -6   2       17.39       18.83      0.68 o
  -5  -6   2      287.06      304.15      8.71 o
  -4  -6   2     1673.52     1621.40     32.59 o
  -3  -6   2      629.16      610.91      8.65 o
  -2  -6   2     3692.61     3657.20    152.84 o
  -1  -6   2       49.71       51.25      4.32 o
   0  -6   2       32.87       28.97      1.25 o
   1  -6   2      292.26      330.82      6.51 o
   2  -6   2        0.37       -1.29      1.82 o
   3  -6   2      114.97      123.21     12.60 o
   4  -6   2      572.14      576.30     25.45 o
   5  -6   2       11.18       11.62      1.19 o
   6  -6   2       18.30       14.02      4.73 o
   7  -6   2        1.81        0.61      2.20 o
   8  -6   2        3.30        9.22      1.55 o
 -11  -5   2       49.62       66.41      6.47 o
 -10  -5   2        2.18       -1.95      2.32 o
  -9  -5   2      349.74      388.54      7.54 o
  -8  -5   2        2.26        3.91      0.62 o
  -7  -5   2       13.46       14.76      1.19 o
  -6  -5   2      478.60      463.92      6.68 o
  -5  -5   2      427.97      394.91     12.12 o
  -4  -5   2      122.49      107.74      2.06 o
  -3  -5   2      725.33      795.08      9.69 o
  -2  -5   2      680.79      628.61     17.13 o
  -1  -5   2       93.04       99.48      6.35 o
   0  -5   2      245.49      236.98      3.90 o
   1  -5   2      527.11      440.83     12.69 o
   2  -5   2      582.15      608.32      9.68 o
   3  -5   2      944.77      938.88     14.31 o
   4  -5   2      190.69      164.70      4.38 o
   5  -5   2       75.83       78.84      3.35 o
   6  -5   2      113.98      101.43      6.13 o
   7  -5   2      265.40      246.08     12.89 o
   8  -5   2       94.19       86.43      3.26 o
   9  -5   2        3.84       -0.80      2.56 o
 -11  -4   2       13.06       14.77      2.89 o
 -10  -4   2        1.95       -0.41      1.82 o
  -9  -4   2      100.11      147.73      5.23 o
  -8  -4   2        0.19        0.79      0.45 o
  -7  -4   2      149.87      124.01      3.43 o
  -6  -4   2      922.81      818.43     10.44 o
  -5  -4   2       23.09       29.76      0.96 o
  -4  -4   2      334.64      334.73      4.55 o
  -3  -4   2      632.84      588.31      7.20 o
  -2  -4   2      415.28      471.10      7.91 o
  -1  -4   2        0.04       -0.51      0.45 o
   0  -4   2     1185.70     1175.93     14.88 o
   1  -4   2     3208.27     3119.34     38.11 o
   2  -4   2     2949.92     3052.15     37.34 o
   3  -4   2       96.91       92.82      1.66 o
   4  -4   2      386.10      391.82      5.46 o
   5  -4   2      431.14      421.63      6.41 o
   6  -4   2       67.54       76.78      2.00 o
   7  -4   2       40.57       41.36      4.41 o
   8  -4   2       56.57       35.27      1.41 o
   9  -4   2        3.44        4.12      2.99 o
  10  -4   2       77.23       66.04      5.83 o
 -11  -3   2        0.09        1.49      2.69 o
 -10  -3   2      391.24      377.93     31.10 o
  -9  -3   2       21.30       29.99      1.24 o
  -8  -3   2      197.14      184.81      6.89 o
  -7  -3   2      147.10      153.07      5.49 o
  -6  -3   2      369.42      350.20      4.35 o
  -5  -3   2     2280.37     2220.97     30.22 o
  -4  -3   2       93.20       71.54      4.31 o
  -3  -3   2       47.66      101.87      1.55 o
  -2  -3   2     1135.74     1248.24     17.53 o
  -1  -3   2       19.66       16.00      0.88 o
   0  -3   2     1983.18     2067.90     25.74 o
   1  -3   2        0.45        2.93      0.37 o
   2  -3   2       90.31       98.84      3.41 o
   3  -3   2        7.95        0.00      0.86 o
   4  -3   2      350.00      345.14      4.32 o
   5  -3   2        9.60       12.26      0.60 o
   6  -3   2      115.41      120.77      2.67 o
   7  -3   2       26.67       27.17      2.10 o
   8  -3   2      532.20      564.40      9.56 o
   9  -3   2       20.22       18.84      1.25 o
  10  -3   2       22.69       27.48      1.60 o
 -11  -2   2        4.43        5.91      3.79 o
 -10  -2   2       19.01       23.92      2.62 o
  -9  -2   2        7.82        6.93      3.44 o
  -8  -2   2       16.20       15.56      1.21 o
  -7  -2   2      664.47      661.55      9.43 o
  -6  -2   2       20.21       23.62      2.06 o
  -5  -2   2       94.11       91.09      1.48 o
  -4  -2   2      604.70      599.50     13.80 o
  -3  -2   2      668.78      772.78     15.66 o
  -2  -2   2     2020.40     2062.45     38.62 o
  -1  -2   2     1613.00     1529.58     18.82 o
   0  -2   2       54.36       59.15      1.08 o
   1  -2   2      194.21      246.35      4.50 o
   2  -2   2     4269.23     4508.63     50.57 o
   3  -2   2      467.68      483.85      6.18 o
   4  -2   2      158.19      156.99      3.18 o
   5  -2   2     1762.80     1766.54     19.28 o
   6  -2   2      314.14      278.81      4.24 o
   7  -2   2     2030.03     2171.00     29.10 o
   8  -2   2      124.83      104.19      2.80 o
   9  -2   2       49.27       73.27      3.85 o
  10  -2   2       33.48       27.28      2.15 o
  11  -2   2        0.50        0.15      1.16 o
 -11  -1   2       76.37       98.38      9.32 o
 -10  -1   2        6.29       16.52      4.11 o
  -9  -1   2       28.21       34.65      1.66 o
  -8  -1   2      380.08      375.31     10.30 o
  -7  -1   2      106.94      105.93      5.27 o
  -6  -1   2      299.37      253.06     11.64 o
  -5  -1   2       36.88       36.57      0.80 o
  -4  -1   2      488.87      486.79      6.09 o
  -3  -1   2     1276.41     1359.06     14.47 o
  -2  -1   2      157.58      173.69      2.26 o
  -1  -1   2    14172.11    14122.84    435.68 o
   0  -1   2      261.35      300.00      4.33 o
   2  -1   2       18.66       21.24      0.66 o
   3  -1   2       39.20       45.33      1.86 o
   4  -1   2       18.56       26.80      0.55 o
   5  -1   2     1917.76     1936.05     20.26 o
   6  -1   2      113.50       99.14      2.85 o
   7  -1   2      365.42      378.76      9.70 o
   8  -1   2      608.40      615.13      8.91 o
   9  -1   2      125.76      117.30      9.02 o
  10  -1   2       13.64       11.29      1.04 o
  11  -1   2        2.72        5.92      1.59 o
 -11   0   2       45.68       47.69      3.87 o
 -10   0   2        0.52        8.30      3.30 o
  -9   0   2       49.84       29.72      3.16 o
  -8   0   2      399.73      411.89      7.44 o
  -7   0   2      664.95      614.13      9.09 o
  -6   0   2      344.82      319.60     15.19 o
  -5   0   2      742.77      677.52     10.93 o
  -4   0   2        0.91       -0.51      0.45 o
  -3   0   2       36.59       21.79      1.78 o
  -2   0   2     3812.10     3954.36     44.03 o
  -1   0   2     3363.34     3787.38     44.31 o
   0   0   2      675.73      630.53      7.58 o
   1   0   2     1906.44     1932.22     30.54 o
   2   0   2     3167.53     3384.96     35.39 o
   3   0   2    10828.25    11614.34    147.24 o
   4   0   2      162.78      174.70      2.62 o
   5   0   2      118.34      109.65      1.62 o
   6   0   2     1309.74     1243.37     12.52 o
   7   0   2      996.33     1045.49     24.04 o
   8   0   2      332.60      321.51     11.02 o
   9   0   2      334.91      340.56      5.35 o
  10   0   2        8.08       13.67      3.04 o
  11   0   2        9.13       27.68      6.57 o
  12   0   2       27.78       35.19      4.19 o
 -10   1   2       17.14       20.76      5.01 o
  -9   1   2      117.94      115.00     11.91 o
  -8   1   2      274.27      297.27      7.97 o
  -7   1   2      948.64      954.52     12.28 o
  -6   1   2      167.96      163.54      2.68 o
  -5   1   2       18.09        9.18      0.66 o
  -4   1   2     1044.38     1278.03     14.17 o
  -3   1   2     6781.84     7020.06     83.25 o
  -2   1   2      143.86      226.62      2.55 o
  -1   1   2     1019.29      984.88     13.24 o
   0   1   2      105.93      113.00      2.07 o
   1   1   2     1287.44     1408.82     34.31 o
   2   1   2     2158.87     2483.90     23.65 o
   3   1   2     2405.41     2488.38     23.67 o
   4   1   2     4948.12     5312.68     55.54 o
   5   1   2      900.55      824.17      9.02 o
   6   1   2      121.68      144.16      2.79 o
   7   1   2        0.07        0.20      0.24 o
   8   1   2      907.79      900.96     15.52 o
   9   1   2      232.72      226.17      4.91 o
  10   1   2        0.93        1.47      0.94 o
  11   1   2        0.03       -0.03      3.77 o
  12   1   2       95.21       96.30      4.48 o
 -10   2   2        2.60        0.29      3.35 o
  -9   2   2       87.08       62.03      2.36 o
  -8   2   2      453.94      466.99      7.91 o
  -7   2   2      118.32      111.31      2.04 o
  -6   2   2      101.27      117.34      2.06 o
  -5   2   2       75.15      107.17      3.33 o
  -4   2   2       65.22       50.97      0.94 o
  -3   2   2      198.94      259.64      3.24 o
  -2   2   2    11963.59    12236.69    170.17 o
  -1   2   2        0.61        0.19      0.36 o
   0   2   2     2346.25     2345.81     28.18 o
   1   2   2      537.91      579.36      8.68 o
   2   2   2      484.11      458.02      4.84 o
   3   2   2       23.16       33.06      0.52 o
   4   2   2     1125.06     1358.78     15.10 o
   5   2   2      737.60      761.80      9.49 o
   6   2   2       71.62       60.30      2.53 o
   7   2   2        7.66        5.17      0.79 o
   8   2   2     1314.00     1282.42     24.41 o
   9   2   2      421.90      380.87     11.12 o
  10   2   2      350.72      337.54     15.39 o
  11   2   2      398.76      415.01      9.13 o
  12   2   2       21.96       28.09      2.11 o
 -10   3   2       27.01       36.22      2.23 o
  -9   3   2      149.95      167.93      6.07 o
  -8   3   2      136.94      119.61     19.49 o
  -7   3   2       17.40       16.88      1.24 o
  -6   3   2      206.19      184.41      2.85 o
  -5   3   2      420.18      391.92     13.45 o
  -4   3   2       54.39       68.31      3.19 o
  -3   3   2        8.33        6.63      0.85 o
  -2   3   2     4610.86     4859.01     54.43 o
  -1   3   2     1555.10     1547.13     16.82 o
   0   3   2     2854.91     3093.71     34.74 o
   1   3   2     3997.16     4143.09     46.24 o
   2   3   2     6181.92     6583.78     72.23 o
   3   3   2      316.52      326.27      3.52 o
   4   3   2      132.87      153.92      4.00 o
   5   3   2     1466.06     1388.81     14.31 o
   6   3   2      286.34      301.62      4.87 o
   7   3   2      161.58      162.10      3.66 o
   8   3   2      361.62      459.87      9.00 o
   9   3   2       75.06       71.74      2.43 o
  10   3   2        2.73        8.18      1.19 o
  11   3   2       18.63       24.47      1.74 o
  12   3   2       29.71       45.67      2.54 o
  -9   4   2       64.70       62.51      3.03 o
  -8   4   2      140.70      145.01      3.99 o
  -7   4   2       10.51       16.15      1.05 o
  -6   4   2        4.91       10.44      1.47 o
  -5   4   2      343.99      369.63     12.83 o
  -4   4   2        5.25        4.43      0.50 o
  -3   4   2      402.50      378.15      5.77 o
  -2   4   2      134.04      128.36      1.98 o
  -1   4   2      495.98      472.88     12.71 o
   0   4   2       23.58       17.17      1.40 o
   1   4   2     1161.87     1336.76     15.42 o
   2   4   2     7779.71     7786.23     80.99 o
   3   4   2       36.05       17.21      0.73 o
   4   4   2      238.37      208.83      2.45 o
   5   4   2      830.15      823.45     15.92 o
   6   4   2      260.61      299.00      3.30 o
   7   4   2        5.95        8.19      1.38 o
   8   4   2       60.43       45.89      2.74 o
   9   4   2      211.04      251.09      5.26 o
  10   4   2      191.60      205.12      4.74 o
  11   4   2      138.83      125.88      3.46 o
  12   4   2       66.40       78.23      3.71 o
  -9   5   2       88.60       84.80     13.97 o
  -8   5   2       36.03       45.36      4.56 o
  -7   5   2       63.78       67.56      2.40 o
  -6   5   2        0.08        0.16      0.62 o
  -5   5   2       57.11       61.65      1.61 o
  -4   5   2      112.21       83.86      5.59 o
  -3   5   2      126.34       98.75      3.31 o
  -2   5   2      768.78      778.56     16.38 o
  -1   5   2       69.39      107.74      2.29 o
   0   5   2      105.12       96.48      1.53 o
   1   5   2      771.70      989.65     10.98 o
   2   5   2     2603.72     2690.73     27.54 o
   3   5   2     1953.85     2018.11     20.73 o
   4   5   2      665.27      752.28      8.01 o
   5   5   2       66.73       82.91      1.20 o
   6   5   2     1440.82     1379.28     16.34 o
   7   5   2     1192.24     1220.26     15.16 o
   8   5   2      454.50      423.73      7.87 o
   9   5   2      244.40      268.43     16.15 o
  10   5   2       44.24       38.11      2.05 o
  11   5   2       12.43        9.90      1.26 o
  12   5   2       41.69       45.52      2.68 o
  -8   6   2        7.55        5.67      3.13 o
  -7   6   2       58.30       56.58      2.51 o
  -6   6   2      248.40      269.75      5.73 o
  -5   6   2      154.08      155.27      3.79 o
  -4   6   2     1845.03     1896.78     31.29 o
  -3   6   2      162.42      180.54      8.16 o
  -2   6   2       92.75      101.10      2.66 o
  -1   6   2       80.31       86.33      2.05 o
   0   6   2       79.79       63.21      1.24 o
   1   6   2     1526.89     1639.38     18.21 o
   2   6   2       31.28       32.36      0.75 o
   3   6   2      794.99      816.74     10.42 o
   4   6   2       12.95        9.89      0.41 o
   5   6   2      147.08      148.80      3.49 o
   6   6   2     1418.97     1377.86     14.49 o
   7   6   2      935.74      883.04     10.72 o
   8   6   2      269.89      281.06      8.52 o
   9   6   2       41.87       40.95      1.96 o
  10   6   2        8.25        1.42      2.61 o
  11   6   2       12.30       17.51      1.57 o
  12   6   2       12.76       20.10      1.98 o
  -7   7   2       44.87       52.61      3.65 o
  -6   7   2       10.43       10.62      2.38 o
  -5   7   2      175.51      184.20      4.45 o
  -4   7   2       16.23        6.63      1.84 o
  -3   7   2      201.29      165.19     20.11 o
  -2   7   2      221.64      192.03      6.17 o
  -1   7   2      355.76      302.25      5.35 o
   0   7   2       38.78       45.56      1.93 o
   1   7   2     1263.09     1232.39     26.37 o
   2   7   2      298.02      325.79      4.41 o
   3   7   2       37.94       36.51      1.12 o
   4   7   2      273.81      246.34      7.09 o
   5   7   2      564.56      567.08      7.07 o
   6   7   2        6.97        7.74      0.44 o
   7   7   2       34.88       31.63      1.12 o
   8   7   2     1096.86     1130.58     23.47 o
   9   7   2       50.41       52.23      2.49 o
  10   7   2       12.77       17.12      1.65 o
  11   7   2      141.67      144.05      4.60 o
  12   7   2        0.29        5.22      1.37 o
  -7   8   2      116.04      101.42      7.12 o
  -6   8   2        0.21        1.07      2.87 o
  -5   8   2      302.93      292.73     14.18 o
  -4   8   2        4.26        3.26      2.18 o
  -3   8   2      233.53      263.35     12.61 o
  -2   8   2       61.70       43.37      2.11 o
  -1   8   2       82.04       58.89      5.96 o
   0   8   2      163.31      179.93      3.12 o
   1   8   2     1066.69     1131.35     15.76 o
   2   8   2      369.68      330.15     12.29 o
   3   8   2        1.24        3.69      0.57 o
   4   8   2      128.96      109.13      2.33 o
   5   8   2      509.05      486.49     11.91 o
   6   8   2       45.38       45.12      1.20 o
   7   8   2      280.75      298.19     11.63 o
   8   8   2       74.37       71.66      1.97 o
   9   8   2        1.78       -0.35      0.45 o
  10   8   2      109.41      100.79      4.36 o
  11   8   2      122.41      156.64      7.54 o
  12   8   2       10.88        8.03      1.97 o
  -6   9   2        0.82        1.86      1.02 o
  -5   9   2      259.44      292.54      7.88 o
  -4   9   2       14.85       19.44      3.38 o
  -3   9   2        0.23        3.00      1.26 o
  -2   9   2       20.16       16.53      1.77 o
  -1   9   2       97.07       80.99      9.79 o
   0   9   2       64.56       91.22      5.28 o
   1   9   2      541.83      566.59     10.78 o
   2   9   2      231.12      239.90      9.27 o
   3   9   2       33.74       35.92      1.36 o
   4   9   2      127.40      108.00      2.48 o
   5   9   2      310.00      308.10      6.78 o
   6   9   2       61.89       49.41      4.46 o
   7   9   2       84.46       68.18      3.30 o
   8   9   2      150.91      136.97      7.62 o
   9   9   2        5.27        4.70      0.86 o
  10   9   2       15.74        7.88      3.66 o
  11   9   2       56.58       52.21      4.16 o
  -5  10   2       22.48       20.94      6.31 o
  -4  10   2       71.26       81.47      4.94 o
  -3  10   2        7.89        1.17      2.80 o
  -2  10   2      102.95       88.28      6.62 o
  -1  10   2        2.27        3.53      1.53 o
   0  10   2       16.61       15.74      1.73 o
   1  10   2      245.10      304.60      6.27 o
   2  10   2       56.36       58.72      3.22 o
   3  10   2       63.65       51.35      3.10 o
   4  10   2       10.31       14.98      5.35 o
   5  10   2       49.70       57.62      2.07 o
   6  10   2       38.73       41.02      1.62 o
   7  10   2      167.49      185.68      5.28 o
   8  10   2      108.31      120.96      6.57 o
   9  10   2      510.72      498.95     11.10 o
  10  10   2      314.45      310.28     17.91 o
  11  10   2       79.12       73.05      6.79 o
  -3  11   2        7.26       25.09      2.39 o
  -2  11   2       11.69       18.76      3.49 o
  -1  11   2      164.87      207.24      5.82 o
   0  11   2       54.93       51.17      7.51 o
   1  11   2       56.94       71.30      9.30 o
   2  11   2       51.38       59.73      9.91 o
   3  11   2        6.78       15.29      2.78 o
   4  11   2       40.66       49.21      2.23 o
   5  11   2       66.67       37.50      6.63 o
   6  11   2      231.12      252.67      5.71 o
   7  11   2        4.97        3.02      0.82 o
   8  11   2       25.62       28.50      5.80 o
   9  11   2       55.72       57.02      9.11 o
  10  11   2       67.86       71.15     10.78 o
  -2  12   2        1.32        5.03      3.53 o
  -1  12   2        5.11       -0.96      1.27 o
   0  12   2      102.21       76.21     11.02 o
   1  12   2       90.92       99.35      3.73 o
   2  12   2      103.39      108.94      8.18 o
   3  12   2        7.06       10.80      3.48 o
   4  12   2       43.29       47.58      2.73 o
   5  12   2       64.91       86.65      5.15 o
   6  12   2       59.41       64.31      4.96 o
   7  12   2       30.15       27.07      2.04 o
   8  12   2        0.00        4.02      1.29 o
   9  12   2       46.40       56.41      2.79 o
   1  13   2        4.98        8.67      6.89 o
   2  13   2        0.45        5.85      2.94 o
   3  13   2      186.72      197.65      8.48 o
   4  13   2       41.65       55.26     10.15 o
   5  13   2       65.26       68.17      4.29 o
   6  13   2        7.93       12.85      4.44 o
   7  13   2      160.64      202.37      6.55 o
  -5 -12   3        0.58       -2.16      1.44 o
  -4 -12   3       46.79       42.87     10.51 o
  -3 -12   3        4.53        5.09      1.37 o
  -2 -12   3       36.69       43.24      5.16 o
  -1 -12   3       15.31       10.48      2.00 o
   0 -12   3       15.56        8.25      3.69 o
  -7 -11   3       33.08       45.23      3.72 o
  -6 -11   3       11.14       11.72      2.41 o
  -5 -11   3       11.68        9.90      2.09 o
  -4 -11   3       24.93       24.52      2.51 o
  -3 -11   3      219.86      252.06      8.37 o
  -2 -11   3       30.65       35.14      2.51 o
  -1 -11   3       12.73       12.76      3.29 o
   0 -11   3       46.86       32.01      8.35 o
   1 -11   3        6.14        5.94      4.04 o
   2 -11   3        2.35        5.37      1.89 o
  -8 -10   3        5.49        6.04      3.85 o
  -7 -10   3      114.48       92.17      7.91 o
  -6 -10   3       76.88       71.24      2.37 o
  -5 -10   3        0.45        2.15      2.12 o
  -4 -10   3        1.72        2.30      1.52 o
  -3 -10   3        0.34       -0.32      1.40 o
  -2 -10   3      243.81      206.07      7.29 o
  -1 -10   3       19.17       37.72      9.16 o
   0 -10   3        2.53        1.94      1.33 o
   1 -10   3        1.09        3.27      1.68 o
   2 -10   3       72.93       51.86      3.15 o
   3 -10   3        1.05        0.26      2.49 o
   4 -10   3       52.77       37.11      2.56 o
  -9  -9   3        0.96        1.34      0.98 o
  -8  -9   3       24.41       32.22      2.26 o
  -7  -9   3       57.61       71.92      3.00 o
  -6  -9   3      138.89      135.84      3.58 o
  -5  -9   3       42.18       33.33      6.15 o
  -4  -9   3       53.21       44.19      4.23 o
  -3  -9   3       78.00       75.39      5.01 o
  -2  -9   3       84.60       83.65      2.41 o
  -1  -9   3       12.15       10.20      1.57 o
   0  -9   3       77.68       92.65     14.36 o
   1  -9   3     1168.33     1198.82     24.47 o
   2  -9   3      199.28      183.64     11.41 o
   3  -9   3       77.11       76.44     10.76 o
   4  -9   3       48.25       40.77     10.09 o
   5  -9   3       16.87       19.92      2.16 o
 -10  -8   3        9.49        5.58      1.83 o
  -9  -8   3       27.52       17.89      1.50 o
  -8  -8   3       23.10       29.40      1.91 o
  -7  -8   3        1.98        6.13      1.04 o
  -6  -8   3       33.13       31.05      1.68 o
  -5  -8   3      120.80       96.36      7.44 o
  -4  -8   3      399.74      318.60     13.17 o
  -3  -8   3       98.52      152.25      6.34 o
  -2  -8   3      570.03      591.58     10.78 o
  -1  -8   3        1.18        5.07      4.76 o
   0  -8   3       55.29       54.87      3.65 o
   1  -8   3      283.53      274.68     30.46 o
   2  -8   3      366.19      402.91     17.17 o
   3  -8   3     1094.18     1128.80     44.06 o
   4  -8   3        0.96        5.68      2.33 o
   5  -8   3        3.58       -1.46      1.10 o
   6  -8   3       46.68       35.05      3.32 o
   7  -8   3        9.09       12.69      2.21 o
 -10  -7   3       78.40       76.10      4.43 o
  -9  -7   3       14.53       18.45      1.61 o
  -8  -7   3      562.32      497.55     11.33 o
  -7  -7   3      191.86      224.92      4.90 o
  -6  -7   3       13.04       11.93      2.93 o
  -5  -7   3       48.15       51.57      3.06 o
  -4  -7   3       74.66       66.98      2.93 o
  -3  -7   3      184.21      185.25     15.57 o
  -2  -7   3        5.86        7.69      0.96 o
  -1  -7   3        0.40        0.10      1.95 o
   0  -7   3      162.84      152.02     10.01 o
   1  -7   3       28.32       25.78      5.63 o
   2  -7   3       92.33       90.97      3.19 o
   3  -7   3       11.01        3.40      0.85 o
   4  -7   3      174.79      170.07      9.71 o
   5  -7   3      331.44      369.91     20.87 o
   6  -7   3      227.21      221.48     15.11 o
   7  -7   3       41.39       41.96      2.43 o
   8  -7   3        1.28        1.84      6.53 o
 -10  -6   3       34.38       36.89      4.43 o
  -9  -6   3        8.27       -0.04      2.80 o
  -8  -6   3       24.87       24.47      1.52 o
  -7  -6   3       62.08       63.21      7.46 o
  -6  -6   3      107.22      105.75      6.35 o
  -5  -6   3      507.30      502.40      8.36 o
  -4  -6   3      663.40      668.84      9.49 o
  -3  -6   3      122.89      122.81      2.46 o
  -2  -6   3     1785.87     1724.79     33.68 o
  -1  -6   3        7.27        0.70      0.66 o
   0  -6   3     1707.35     1733.95     55.16 o
   1  -6   3       46.78       33.24      5.87 o
   2  -6   3       16.95       22.88      3.90 o
   3  -6   3      222.65      238.09      5.80 o
   4  -6   3       30.58       20.71      2.54 o
   5  -6   3       69.13       70.66      2.71 o
   6  -6   3       21.15       27.95      6.30 o
   7  -6   3      486.66      512.00     10.42 o
   8  -6   3        2.63        4.14      2.44 o
 -11  -5   3        2.46        0.87      2.21 o
 -10  -5   3       21.35        7.80      2.60 o
  -9  -5   3      103.74       99.99      3.73 o
  -8  -5   3       76.78       50.03      1.85 o
  -7  -5   3      360.16      308.79      4.64 o
  -6  -5   3      502.20      515.66      8.52 o
  -5  -5   3      823.55      846.70     17.78 o
  -4  -5   3      273.15      249.01      4.37 o
  -3  -5   3     2875.06     2774.96     86.79 o
  -2  -5   3      287.63      309.59      5.62 o
  -1  -5   3      104.21       77.89      3.91 o
   0  -5   3      844.66      802.79     10.67 o
   1  -5   3      808.77      790.69     12.68 o
   2  -5   3       15.91       18.72      0.96 o
   3  -5   3       31.25       35.37      2.46 o
   4  -5   3       34.05       45.28      1.71 o
   5  -5   3       37.18       43.90      1.66 o
   6  -5   3       65.06       66.62      2.16 o
   7  -5   3       30.20       32.09      1.77 o
   8  -5   3       91.25       95.28     16.07 o
   9  -5   3       38.36       39.22      3.80 o
 -11  -4   3      159.67      126.62      9.44 o
 -10  -4   3       66.33      102.99      7.17 o
  -9  -4   3      559.85      557.69     11.84 o
  -8  -4   3      233.53      210.78      4.01 o
  -7  -4   3      106.57      126.26      3.49 o
  -6  -4   3       28.88       36.18      0.86 o
  -5  -4   3        8.07        3.29      0.55 o
  -4  -4   3       23.10       21.12      0.85 o
  -3  -4   3       33.02       40.02      3.14 o
  -2  -4   3     2102.62     2062.41     25.70 o
  -1  -4   3      718.60      805.02     10.52 o
   0  -4   3       23.17       42.22      1.16 o
   1  -4   3      333.31      362.08      9.02 o
   2  -4   3      536.52      520.75      6.89 o
   3  -4   3      214.35      194.73      3.63 o
   4  -4   3     1373.94     1394.08     63.40 o
   5  -4   3      110.42      115.77     11.66 o
   6  -4   3      230.34      231.73      4.44 o
   7  -4   3       11.80       15.15      5.60 o
   8  -4   3       83.99       80.64      2.19 o
   9  -4   3       18.59       22.10      2.16 o
  10  -4   3        0.14        6.00      4.89 o
 -11  -3   3       10.99       19.61      2.62 o
 -10  -3   3       37.36       31.22      3.33 o
  -9  -3   3      179.47      163.67      3.89 o
  -8  -3   3      137.47      138.99      2.88 o
  -7  -3   3      101.50       95.43      2.15 o
  -6  -3   3       16.73       13.55      0.80 o
  -5  -3   3      137.37      159.10      2.79 o
  -4  -3   3       54.00       48.76      1.22 o
  -3  -3   3     2107.91     1986.46     37.41 o
  -2  -3   3     2035.54     2171.28     35.97 o
  -1  -3   3      267.01      231.41      3.39 o
   0  -3   3     1159.42     1278.14     17.58 o
   1  -3   3     1228.26     1191.72     28.21 o
   2  -3   3     1877.07     1969.64     22.81 o
   3  -3   3      232.62      211.67      3.69 o
   4  -3   3      509.16      456.67     30.20 o
   5  -3   3     1983.89     1903.09     40.12 o
   6  -3   3      612.07      590.72      8.73 o
   7  -3   3        7.84       12.05      1.08 o
   8  -3   3      161.54      155.95      3.37 o
   9  -3   3        1.84        4.97      0.97 o
  10  -3   3       23.06       19.82      2.18 o
 -11  -2   3        5.96       14.14      2.48 o
 -10  -2   3      137.91      146.95      9.91 o
  -9  -2   3       21.02       14.85      1.37 o
  -8  -2   3      124.78      113.66      2.74 o
  -7  -2   3      499.30      430.60      6.31 o
  -6  -2   3       92.06       94.53      3.56 o
  -5  -2   3      303.73      269.40      3.28 o
  -4  -2   3      776.17      757.18      8.74 o
  -3  -2   3        0.49        2.16      0.37 o
  -2  -2   3     2644.18     2807.69     37.24 o
  -1  -2   3     3121.70     3043.59     40.05 o
   0  -2   3     4701.84     4822.75     68.50 o
   1  -2   3      640.71      659.97      8.80 o
   2  -2   3       15.49        2.81      0.61 o
   3  -2   3        4.07        2.26      0.42 o
   4  -2   3        2.87        4.44      0.79 o
   5  -2   3      647.35      613.14      9.57 o
   6  -2   3       72.23       80.99      1.69 o
   7  -2   3       12.06        8.50      0.99 o
   8  -2   3      146.26      147.02      3.41 o
   9  -2   3      222.20      253.82      5.34 o
  10  -2   3        9.48       10.22      1.87 o
  11  -2   3        0.02        5.44      1.54 o
 -11  -1   3       10.52        7.89      2.27 o
 -10  -1   3      310.17      320.81     14.78 o
  -9  -1   3      174.48      176.66      5.06 o
  -8  -1   3        0.26        0.76      0.59 o
  -7  -1   3      617.74      563.90     10.19 o
  -6  -1   3      911.09      875.56     11.25 o
  -5  -1   3      335.02      360.50     11.38 o
  -4  -1   3        0.19        0.89      0.23 o
  -3  -1   3       53.53       22.50      0.54 o
  -2  -1   3      536.29      573.94      7.11 o
  -1  -1   3     3560.30     3739.46     41.84 o
   0  -1   3     3854.83     4112.93     45.29 o
   1  -1   3      475.90      450.71      5.94 o
   2  -1   3       73.12       67.15      1.99 o
   3  -1   3     3101.88     3271.90     46.15 o
   4  -1   3        6.81        9.59      1.06 o
   5  -1   3     1652.79     1877.56     21.52 o
   6  -1   3        1.03        1.22      0.34 o
   7  -1   3        7.52        5.82      2.02 o
   8  -1   3      926.46      926.01     12.06 o
   9  -1   3        9.51       10.41      1.58 o
  10  -1   3      359.34      384.94     18.44 o
  11  -1   3        0.23        1.70      1.95 o
 -10   0   3      249.16      226.12      7.43 o
  -9   0   3       73.45       75.79      2.90 o
  -8   0   3       16.91       13.27      1.41 o
  -7   0   3        6.53       11.15      0.82 o
  -6   0   3        0.64        1.80      0.44 o
  -5   0   3      155.85      148.76      2.43 o
  -4   0   3        6.14        2.00      1.46 o
  -3   0   3     4246.56     4184.07     46.65 o
  -2   0   3      596.23      511.32      9.51 o
  -1   0   3      357.79      410.18      5.35 o
   0   0   3     1795.27     1780.08     18.97 o
   1   0   3       50.05       61.71      1.73 o
   2   0   3    12116.50    12335.14    143.51 o
   3   0   3     9564.25    10247.48    111.69 o
   4   0   3      759.98      688.10      6.93 o
   5   0   3        2.34        4.13      0.29 o
   6   0   3      330.30      323.44     12.47 o
   7   0   3      650.65      718.07      8.82 o
   8   0   3      119.17       92.42      7.25 o
   9   0   3      426.79      468.72      6.98 o
  10   0   3      138.72      135.26     10.40 o
  11   0   3       27.35       33.54      4.83 o
  12   0   3       14.65       12.20      2.69 o
 -10   1   3       59.39       61.49      6.60 o
  -9   1   3      234.13      199.07      5.61 o
  -8   1   3      548.24      594.11     12.54 o
  -7   1   3       20.23       24.83      3.88 o
  -6   1   3      294.50      272.06      8.56 o
  -5   1   3      310.47      323.30      4.10 o
  -4   1   3       26.39       28.83      0.83 o
  -3   1   3      680.49      719.74      8.80 o
  -2   1   3      116.15       55.91      1.81 o
  -1   1   3      184.90      169.64      2.42 o
   0   1   3      296.12      277.00      7.93 o
   1   1   3     3934.99     3991.67     41.71 o
   2   1   3        1.60        2.47      0.20 o
   3   1   3      994.03     1019.19      9.64 o
   4   1   3       40.17       35.42      0.56 o
   5   1   3       45.97       60.65      0.89 o
   6   1   3      354.31      352.73      4.08 o
   7   1   3      523.09      537.71      6.52 o
   8   1   3       78.06       86.65      1.29 o
   9   1   3       25.57       31.00      1.62 o
  10   1   3        1.67        2.63      2.75 o
  11   1   3       35.20       37.04      3.37 o
  12   1   3        0.03        0.63      1.04 o
 -10   2   3       29.25       30.77      4.63 o
  -9   2   3        0.37        2.41      3.98 o
  -8   2   3        4.73        5.94      2.51 o
  -7   2   3       77.94       89.67      3.63 o
  -6   2   3      304.94      330.83      4.74 o
  -5   2   3      100.79       91.45      1.67 o
  -4   2   3      210.91      195.30      2.78 o
  -3   2   3      200.16      177.56     10.66 o
  -2   2   3      687.92      756.60     30.23 o
  -1   2   3     1077.22     1099.99     15.02 o
   0   2   3     1853.96     1783.88     21.91 o
   1   2   3      186.55      219.97      5.57 o
   2   2   3      421.57      420.56      4.31 o
   3   2   3       41.14       53.19      0.69 o
   4   2   3     5251.15     5832.90     55.22 o
   5   2   3      117.13       96.37      1.28 o
   6   2   3      255.79      202.38      2.33 o
   7   2   3      804.15      835.37     16.67 o
   8   2   3     3190.11     3347.10     69.36 o
   9   2   3      106.46      112.76      9.72 o
  10   2   3      207.14      220.99      5.15 o
  11   2   3        0.90        1.54      1.33 o
  12   2   3       21.47       24.27      2.94 o
  -9   3   3       12.71       11.66      1.65 o
  -8   3   3       10.34        8.86      4.93 o
  -7   3   3        7.34        8.00      0.72 o
  -6   3   3      152.69      132.02      2.42 o
  -5   3   3      337.95      297.92      9.60 o
  -4   3   3      853.53      792.25     12.46 o
  -3   3   3     1160.97     1165.81     13.86 o
  -2   3   3      863.43      939.78     10.82 o
  -1   3   3     1043.39     1088.31     12.88 o
   0   3   3     1172.31     1237.37     15.48 o
   1   3   3     1951.92     1876.14     25.03 o
   2   3   3     3963.33     3967.37     47.33 o
   3   3   3     1399.26     1340.41     13.72 o
   4   3   3      531.86      574.80      5.20 o
   5   3   3      551.84      556.41     14.15 o
   6   3   3      643.55      723.79      9.84 o
   7   3   3      147.78      169.02      3.40 o
   8   3   3     1224.85     1228.61     18.70 o
   9   3   3       98.18       89.71      4.93 o
  10   3   3      246.65      209.47      6.13 o
  11   3   3       20.60       15.89      1.50 o
  12   3   3       16.16        8.76      3.13 o
  -9   4   3       32.96       52.99      2.83 o
  -8   4   3      128.24      147.65      3.94 o
  -7   4   3      129.46      125.06      2.97 o
  -6   4   3       58.92       68.72      2.22 o
  -5   4   3      111.66       97.76      2.18 o
  -4   4   3      325.91      312.09      6.22 o
  -3   4   3      112.05       89.12      2.29 o
  -2   4   3     2283.29     2247.66     26.27 o
  -1   4   3      105.36       83.52      1.35 o
   0   4   3      641.18      599.52      7.78 o
   1   4   3     1149.71     1089.79     12.89 o
   2   4   3      145.72      155.87      3.99 o
   3   4   3       61.90       61.04      1.47 o
   4   4   3       40.95       24.47      0.57 o
   5   4   3      134.26      110.29      5.26 o
   6   4   3      494.13      461.43      5.05 o
   7   4   3       51.24       34.78      1.41 o
   8   4   3       23.40       16.42      1.26 o
   9   4   3      409.16      417.78      8.12 o
  10   4   3      312.08      320.01      6.72 o
  11   4   3      261.91      302.10      6.52 o
  12   4   3       44.65       41.45      2.28 o
  -8   5   3      110.67      118.60     15.32 o
  -7   5   3        0.94        0.94      0.85 o
  -6   5   3      103.06       96.95      5.03 o
  -5   5   3      227.59      216.88      4.07 o
  -4   5   3       13.25       15.51      0.91 o
  -3   5   3      345.29      334.86      5.23 o
  -2   5   3      134.35      133.68      2.36 o
  -1   5   3      242.39      253.11      3.86 o
   0   5   3     6175.38     6465.14     82.87 o
   1   5   3      534.60      530.50      6.65 o
   2   5   3      209.84      236.11      4.93 o
   3   5   3     1097.78     1132.87     12.58 o
   4   5   3      132.26      119.34      1.57 o
   5   5   3     2847.10     2840.25     29.12 o
   6   5   3      546.32      517.74     12.38 o
   7   5   3     2937.74     2986.08     36.18 o
   8   5   3      267.96      241.97      5.08 o
   9   5   3      223.56      203.32      4.00 o
  10   5   3        1.01       -1.12      0.74 o
  11   5   3        0.26       -0.37      0.98 o
  12   5   3       31.54       36.89      2.41 o
  -8   6   3       35.73       37.58      3.13 o
  -7   6   3       23.18       16.14      2.86 o
  -6   6   3      361.68      331.17      6.08 o
  -5   6   3      150.91      152.23      3.27 o
  -4   6   3       21.84       21.94      1.11 o
  -3   6   3      101.13      109.41      2.83 o
  -2   6   3      292.07      242.58      6.01 o
  -1   6   3       40.83       35.08      0.98 o
   0   6   3      549.71      533.02      6.86 o
   1   6   3     4426.85     4323.41     49.29 o
   2   6   3      482.54      386.37      8.02 o
   3   6   3      797.70      901.04     19.53 o
   4   6   3      304.94      254.79      2.99 o
   5   6   3      424.25      487.82      9.01 o
   6   6   3        1.86        1.69      0.73 o
   7   6   3      523.20      512.15     13.83 o
   8   6   3       55.30       48.47      0.87 o
   9   6   3       26.09       19.56      1.48 o
  10   6   3      185.28      164.89      3.78 o
  11   6   3        0.00        2.43      1.10 o
  12   6   3        5.18        4.88      1.37 o
  -7   7   3        1.22        0.51      1.08 o
  -6   7   3       35.65       35.48      3.58 o
  -5   7   3        4.00        6.04      1.03 o
  -4   7   3       21.95       19.76      2.27 o
  -3   7   3       16.15       15.43      3.03 o
  -2   7   3      923.43      856.77     20.37 o
  -1   7   3      697.57      703.36     26.73 o
   0   7   3      553.31      569.19      9.11 o
   1   7   3      256.97      249.84      3.68 o
   2   7   3       11.22       14.53      0.62 o
   3   7   3      228.20      282.10      4.46 o
   4   7   3       77.33       78.80      3.89 o
   5   7   3      127.63      115.69      1.88 o
   6   7   3       24.62       14.82      0.64 o
   7   7   3       66.98       58.12      5.87 o
   8   7   3       66.53       57.29      1.36 o
   9   7   3       89.39       98.01      6.19 o
  10   7   3       73.84       68.94      2.88 o
  11   7   3      203.18      222.29     24.32 o
  12   7   3      119.38      105.70      4.32 o
  -6   8   3       18.16       18.83      3.52 o
  -5   8   3       65.35       58.14      2.25 o
  -4   8   3        2.37       -0.93      1.83 o
  -3   8   3       31.82       36.56      7.52 o
  -2   8   3      271.83      271.16      6.45 o
  -1   8   3      267.07      349.29      6.71 o
   0   8   3        1.17       -0.98      1.09 o
   1   8   3       10.82       18.29      3.27 o
   2   8   3        2.71        0.51      0.41 o
   3   8   3      240.11      219.02      3.76 o
   4   8   3       58.55       39.79      5.07 o
   5   8   3     1133.69     1238.13     17.04 o
   6   8   3     2489.59     2487.18     33.10 o
   7   8   3       18.03       16.65      1.74 o
   8   8   3      239.98      232.40     12.01 o
   9   8   3       64.12       62.46      2.16 o
  10   8   3       24.15       26.22      5.95 o
  11   8   3       60.53       65.84      7.22 o
  12   8   3        1.13        1.19      0.88 o
  -5   9   3      172.13      164.09      6.23 o
  -4   9   3       29.07       32.92      4.74 o
  -3   9   3        0.47        6.79      4.56 o
  -2   9   3       21.20       24.45      7.36 o
  -1   9   3       15.06       12.89      3.19 o
   0   9   3      669.62      610.77     10.09 o
   1   9   3      247.26      189.66     18.21 o
   2   9   3       24.63       13.04      0.73 o
   3   9   3       35.77       44.80      1.38 o
   4   9   3      194.71      166.97      3.36 o
   5   9   3        2.77        9.37      0.68 o
   6   9   3       23.18       25.02      1.04 o
   7   9   3        0.02        0.47      2.14 o
   8   9   3       18.24       12.36      1.01 o
   9   9   3       50.33       30.02      1.70 o
  10   9   3       34.07       31.91      2.23 o
  11   9   3       44.02       18.78      2.46 o
  12   9   3       55.16       58.34      4.94 o
  -4  10   3        8.08        6.85      2.19 o
  -3  10   3      227.08      243.64      7.84 o
  -2  10   3       35.08       35.52      2.91 o
  -1  10   3       33.64       32.38      3.27 o
   0  10   3        0.16        0.73      5.12 o
   1  10   3        0.28        0.34      0.79 o
   2  10   3       91.38       65.13      1.97 o
   3  10   3      194.93      188.43      8.23 o
   4  10   3      453.08      442.22     22.69 o
   5  10   3        4.89        8.75      0.75 o
   6  10   3      114.56      147.19     12.98 o
   7  10   3       16.84       22.77      1.41 o
   8  10   3      315.61      318.05      6.69 o
   9  10   3        1.94        7.15      2.46 o
  10  10   3      318.52      326.13      9.96 o
  11  10   3        0.87       -1.12      2.68 o
  -3  11   3       27.52       24.45      2.15 o
  -2  11   3        0.23       -1.35      2.44 o
  -1  11   3       53.05       50.13      2.51 o
   0  11   3      114.57      105.38      3.88 o
   1  11   3       23.92       21.00      1.57 o
   2  11   3       16.60       16.77      2.07 o
   3  11   3        0.22       -0.82      2.62 o
   4  11   3      502.42      534.06     12.13 o
   5  11   3      386.74      366.95      9.00 o
   6  11   3       13.78       17.43      1.48 o
   7  11   3       18.39       22.38      5.12 o
   8  11   3      235.53      255.16      7.03 o
   9  11   3       50.54       55.46      2.41 o
  10  11   3       99.30       88.01      5.31 o
  -1  12   3       30.84       32.41     10.84 o
   0  12   3        1.66        4.04      1.60 o
   1  12   3       66.66       86.11      7.67 o
   2  12   3       50.10       40.18      4.17 o
   3  12   3        0.04        3.74      1.11 o
   4  12   3       40.82       41.20      3.29 o
   5  12   3       34.42       44.10      2.38 o
   6  12   3       20.61       21.94      1.51 o
   7  12   3       18.37       26.59      2.39 o
   8  12   3       77.58       61.15      2.97 o
   9  12   3      147.01      159.35      5.69 o
   1  13   3       25.41       29.05     10.08 o
   2  13   3        3.82        4.32      2.93 o
   3  13   3        0.11        0.04      2.13 o
   4  13   3       31.93       29.59      7.85 o
   5  13   3        1.29       -0.86      5.54 o
   6  13   3       12.29        5.19      1.28 o
   7  13   3       24.59       30.24      2.36 o
   8  13   3      130.91      148.52      9.74 o
  -6 -11   4       17.29       24.14      2.39 o
  -5 -11   4        3.51        6.06      1.48 o
  -4 -11   4       68.26       46.67      8.88 o
  -3 -11   4       22.24       33.12      2.35 o
  -2 -11   4      102.13       85.36     10.79 o
  -1 -11   4       23.53       23.75      4.60 o
   0 -11   4        0.71        9.80      1.71 o
   1 -11   4       44.40       31.75      3.13 o
  -7 -10   4        7.94        7.32      1.19 o
  -6 -10   4        3.75        2.19      1.21 o
  -5 -10   4      108.54      117.67      5.20 o
  -4 -10   4       87.65       70.26      5.87 o
  -3 -10   4       98.82      131.81      8.52 o
  -2 -10   4        0.01        3.76      3.48 o
  -1 -10   4       46.80       55.19      6.01 o
   0 -10   4       71.98       84.63      8.86 o
   1 -10   4       76.68      100.62     14.18 o
   2 -10   4        1.08        1.65      1.55 o
   3 -10   4        4.87        7.54      2.02 o
   4 -10   4        2.03       12.33      3.02 o
  -8  -9   4       23.37       42.87      2.46 o
  -7  -9   4        0.80       -0.37      0.74 o
  -6  -9   4        7.07        8.85      2.34 o
  -5  -9   4        0.03        0.02      1.70 o
  -4  -9   4      154.43      178.23     13.97 o
  -3  -9   4      258.17      260.13      6.85 o
  -2  -9   4        3.88        6.05      1.54 o
  -1  -9   4       67.91       66.93      6.12 o
   0  -9   4       76.44       85.09      3.49 o
   1  -9   4      218.90      229.54      9.49 o
   2  -9   4       86.16       80.92      3.38 o
   3  -9   4        0.05        1.22      1.59 o
   4  -9   4        0.82        3.44      5.10 o
   5  -9   4        4.44        0.70      1.24 o
  -9  -8   4      116.55      144.61      5.57 o
  -8  -8   4        1.13        0.24      0.98 o
  -7  -8   4       61.78       74.56      3.05 o
  -6  -8   4        0.15        1.91      2.69 o
  -5  -8   4      118.79      148.33      5.33 o
  -4  -8   4      327.45      319.59      7.45 o
  -3  -8   4       29.13       31.55      2.45 o
  -2  -8   4        0.62        1.91      1.40 o
  -1  -8   4       61.26       82.44      4.35 o
   0  -8   4      152.52      167.55      7.36 o
   1  -8   4      114.94      113.35      7.97 o
   2  -8   4       94.67       86.42      6.97 o
   3  -8   4      414.22      389.36      9.35 o
   4  -8   4       11.40       28.64      8.01 o
   5  -8   4       86.01       83.27      9.77 o
   6  -8   4      119.34      134.88      9.86 o
  -9  -7   4        0.03        6.85      2.19 o
  -8  -7   4       83.53       83.80      3.23 o
  -7  -7   4       21.44       29.16      1.90 o
  -6  -7   4       15.59       14.50      1.63 o
  -5  -7   4        5.16        4.46      1.79 o
  -4  -7   4      245.35      251.72     11.16 o
  -3  -7   4      502.70      477.83      9.46 o
  -2  -7   4      121.55       90.29      3.95 o
  -1  -7   4      196.15      185.06     22.25 o
   0  -7   4      535.71      561.74     17.14 o
   1  -7   4      868.95      826.24     31.61 o
   2  -7   4       95.34       71.78      2.98 o
   3  -7   4      514.63      535.59     19.81 o
   4  -7   4       31.13       27.34      4.70 o
   5  -7   4       13.38       15.35      1.84 o
   6  -7   4       18.71       18.76      2.01 o
   7  -7   4        2.00        4.73      1.98 o
 -10  -6   4      182.96      201.34     10.96 o
  -9  -6   4       27.58       35.42      2.50 o
  -8  -6   4        1.09        0.49      0.96 o
  -7  -6   4       16.16        8.32      2.69 o
  -6  -6   4        2.14       -1.11      0.74 o
  -5  -6   4      297.58      235.72     13.29 o
  -4  -6   4      317.51      300.42     20.80 o
  -3  -6   4      442.13      430.63     25.20 o
  -2  -6   4      165.35      177.02      3.85 o
  -1  -6   4       77.40       81.46      2.16 o
   0  -6   4       34.16       32.63      1.45 o
   1  -6   4      658.35      699.70     12.31 o
   2  -6   4       29.78       32.54      2.72 o
   3  -6   4      473.31      433.47      9.59 o
   4  -6   4       10.48        7.27      1.47 o
   5  -6   4      229.50      198.26      7.58 o
   6  -6   4      151.56      145.40      3.95 o
   7  -6   4        0.49        1.95      1.15 o
   8  -6   4        5.85        6.90      1.52 o
 -10  -5   4       28.37       47.63      5.18 o
  -9  -5   4       54.18       58.55      3.04 o
  -8  -5   4      231.26      271.44      8.36 o
  -7  -5   4      585.45      602.90     17.03 o
  -6  -5   4       69.76       88.62      5.29 o
  -5  -5   4      782.15      769.50     17.58 o
  -4  -5   4        2.60        2.33      0.64 o
  -3  -5   4       47.64       47.33      4.90 o
  -2  -5   4      113.03      136.71      2.80 o
  -1  -5   4      615.12      656.01     33.64 o
   0  -5   4      210.80      208.81     15.76 o
   1  -5   4       54.42       56.73      7.05 o
   2  -5   4      195.84      155.46      5.51 o
   3  -5   4      405.09      425.81      9.51 o
   4  -5   4       55.50       61.42      3.10 o
   5  -5   4      279.52      296.63      7.03 o
   6  -5   4       54.93       41.88      3.06 o
   7  -5   4      156.08      160.18     12.46 o
   8  -5   4        0.03        3.18      1.31 o
   9  -5   4        1.55        3.81      1.88 o
 -10  -4   4        0.08        3.28      2.44 o
  -9  -4   4       63.26       57.38      3.01 o
  -8  -4   4        1.69        0.29      0.68 o
  -7  -4   4      279.75      279.69      5.48 o
  -6  -4   4       78.83       57.89      3.09 o
  -5  -4   4      757.08      790.58     18.13 o
  -4  -4   4       16.13       12.46      1.03 o
  -3  -4   4       37.55       21.72      1.20 o
  -2  -4   4      108.90       82.56      4.40 o
  -1  -4   4      999.67      988.91     12.66 o
   0  -4   4     2157.02     2004.54     25.34 o
   1  -4   4       35.83       34.25      0.96 o
   2  -4   4       32.07       23.47      2.98 o
   3  -4   4       11.47       16.64      1.19 o
   4  -4   4      380.44      357.59     10.66 o
   5  -4   4      351.52      368.16      7.04 o
   6  -4   4      257.60      268.55     12.54 o
   7  -4   4      141.95      134.59      3.46 o
   8  -4   4        0.01        0.56      4.40 o
   9  -4   4      109.45      108.39      4.49 o
  10  -4   4       36.77       36.34      2.34 o
 -10  -3   4       42.46       45.52      5.06 o
  -9  -3   4        1.25        2.43      1.21 o
  -8  -3   4       12.60       20.19      1.59 o
  -7  -3   4       53.90       64.91      1.27 o
  -6  -3   4     1094.95     1106.56     16.73 o
  -5  -3   4       10.67       23.97      0.93 o
  -4  -3   4      952.09      879.34     13.68 o
  -3  -3   4      503.61      520.43     13.35 o
  -2  -3   4       84.85       70.27      4.48 o
  -1  -3   4      561.49      473.94      7.68 o
   0  -3   4       74.30       90.61      1.89 o
   1  -3   4       74.30       59.52      1.62 o
   2  -3   4        8.61        8.42      1.04 o
   3  -3   4        0.01       -0.54      1.40 o
   4  -3   4       18.87       18.14      1.77 o
   5  -3   4       16.48       14.81      2.07 o
   6  -3   4      261.66      248.14      5.93 o
   7  -3   4      161.98      166.70      3.93 o
   8  -3   4        2.39        0.91      0.65 o
   9  -3   4      148.29      164.39     11.85 o
  10  -3   4        0.73       -0.64      0.82 o
 -10  -2   4        3.45        2.32      0.74 o
  -9  -2   4       63.71       80.99      3.38 o
  -8  -2   4        0.58        0.87      0.99 o
  -7  -2   4       73.96       80.12      3.07 o
  -6  -2   4      865.40      816.59     11.66 o
  -5  -2   4      674.69      628.08      8.11 o
  -4  -2   4      461.78      462.40      6.36 o
  -3  -2   4        2.25        1.63      0.38 o
  -2  -2   4      491.87      517.46     10.07 o
  -1  -2   4      799.71      818.64     10.74 o
   0  -2   4     3937.07     4055.37     49.98 o
   1  -2   4      339.59      334.51      5.05 o
   2  -2   4      293.05      221.93      7.26 o
   3  -2   4      434.36      463.91     11.93 o
   4  -2   4      923.64      886.69     18.79 o
   5  -2   4      130.88      144.96      8.86 o
   6  -2   4      894.08      912.61     25.42 o
   7  -2   4      391.84      369.78     10.41 o
   8  -2   4      207.53      191.57      3.82 o
   9  -2   4       60.11       65.79      5.37 o
  10  -2   4      504.48      475.15     11.58 o
  11  -2   4       29.85       29.71      3.65 o
 -10  -1   4       74.98       70.52     11.16 o
  -8  -1   4       28.39        7.80      1.23 o
  -7  -1   4      359.32      334.80     14.53 o
  -6  -1   4      202.00      183.17     10.03 o
  -5  -1   4        0.24        1.52      0.40 o
  -4  -1   4      259.15      205.34      8.33 o
  -3  -1   4      275.57      282.05      6.28 o
  -2  -1   4     2233.80     2210.28     24.96 o
  -1  -1   4       46.78       67.96      0.96 o
   0  -1   4     8127.79     8410.40     87.65 o
   1  -1   4        7.80        6.22      1.23 o
   2  -1   4      481.25      531.91      6.66 o
   3  -1   4      372.57      380.03     14.47 o
   4  -1   4     7716.46     8345.27    120.05 o
   5  -1   4     1368.72     1389.56     45.79 o
   6  -1   4     1051.49      997.44     11.52 o
   7  -1   4       74.41       55.56      1.65 o
   8  -1   4        7.29        7.80      1.38 o
   9  -1   4       22.54       21.53      5.04 o
  10  -1   4        9.45       11.07      3.58 o
  11  -1   4       51.07       41.60      2.69 o
 -10   0   4      150.04      172.56     20.85 o
  -9   0   4       40.60       47.81      5.11 o
  -8   0   4       25.13       28.22      1.88 o
  -7   0   4      192.47      197.53      9.36 o
  -6   0   4     1070.09     1017.51     14.19 o
  -5   0   4      314.57      309.07     16.11 o
  -4   0   4      532.92      547.97      7.51 o
  -3   0   4      161.58      190.79      5.76 o
  -2   0   4      912.25      870.55     11.22 o
  -1   0   4      270.40      285.05      5.97 o
   0   0   4     2543.49     2738.16     29.28 o
   1   0   4     2365.29     2331.70     46.81 o
   2   0   4      599.14      784.06     21.61 o
   3   0   4     1054.56     1003.71     30.49 o
   4   0   4       16.93        9.46      1.52 o
   5   0   4       41.39       46.12      0.85 o
   6   0   4      801.32      781.79      8.26 o
   7   0   4      242.82      230.53      4.68 o
   8   0   4      657.85      679.19      8.58 o
   9   0   4      319.39      315.05     11.99 o
  10   0   4       50.95       41.50      1.50 o
  11   0   4       66.61       62.10      8.65 o
  12   0   4        0.42       -1.84      1.22 o
 -10   1   4      177.65      179.48     17.82 o
  -9   1   4      212.48      205.55      8.30 o
  -8   1   4      172.21      169.19      5.35 o
  -7   1   4       74.18       70.10      2.28 o
  -6   1   4      241.69      220.47      6.07 o
  -5   1   4      256.87      255.79      3.72 o
  -4   1   4      285.13      286.38      3.70 o
  -3   1   4     1644.71     1619.60     17.84 o
  -2   1   4     1341.93     1423.72     16.50 o
  -1   1   4        1.44        1.84      0.30 o
   0   1   4     5511.28     5847.84     69.97 o
   1   1   4        2.59        1.11      0.20 o
   2   1   4     1271.46     1277.81     14.20 o
   3   1   4     5103.81     5132.41     49.08 o
   4   1   4      486.42      502.72      5.00 o
   5   1   4     3173.69     3743.67     35.74 o
   6   1   4      267.75      262.75      3.26 o
   7   1   4      664.23      607.69      7.91 o
   8   1   4       30.61       26.17      1.08 o
   9   1   4      299.46      294.53      3.99 o
  10   1   4       38.94       52.44      2.34 o
  11   1   4      124.28      118.74      3.80 o
  12   1   4      109.20      116.62     15.13 o
  -9   2   4      187.07      201.96     19.44 o
  -8   2   4      138.58      133.47      6.32 o
  -7   2   4       59.68       52.42      1.96 o
  -6   2   4        3.68        9.30      2.18 o
  -5   2   4       17.40       20.74      1.52 o
  -4   2   4        8.91        9.30      0.67 o
  -3   2   4     2401.56     2427.94     28.25 o
  -2   2   4      945.99      929.52     23.58 o
  -1   2   4     2582.20     2454.44     32.50 o
   0   2   4     1561.29     1552.77     20.92 o
   1   2   4     3612.50     3423.14     36.41 o
   2   2   4       67.78       71.56      1.30 o
   3   2   4       67.80       67.94      1.37 o
   4   2   4        3.37        1.73      0.42 o
   5   2   4      618.85      692.93      6.98 o
   6   2   4      141.90      105.66      2.74 o
   7   2   4       14.70       18.20      0.76 o
   8   2   4       99.70       96.75      4.94 o
   9   2   4      522.39      573.97     28.12 o
  10   2   4      138.85      153.09      6.78 o
  11   2   4        3.94        4.39      3.79 o
  12   2   4      195.78      215.50     19.26 o
  -9   3   4      344.57      358.72     10.83 o
  -8   3   4      120.85      122.36      6.80 o
  -7   3   4        5.16        0.92      0.66 o
  -6   3   4       29.20       28.73      4.38 o
  -5   3   4      103.61       91.12      8.54 o
  -4   3   4      304.22      292.48      3.90 o
  -3   3   4       57.96       67.16      1.20 o
  -2   3   4       48.92       50.55      1.10 o
  -1   3   4       31.16       29.04      2.68 o
   0   3   4      657.27      664.19      8.74 o
   1   3   4      796.60      916.17     13.69 o
   2   3   4     1399.56     1383.32     17.31 o
   3   3   4      351.06      314.81      3.45 o
   4   3   4     1403.79     1405.87     13.47 o
   5   3   4      883.59      894.04      8.73 o
   6   3   4      543.08      495.54     14.86 o
   7   3   4     1117.55     1182.09     12.36 o
   8   3   4        3.13        2.88      0.86 o
   9   3   4       43.21       55.93      1.90 o
  10   3   4      270.51      314.05     13.47 o
  11   3   4       69.06       88.26      2.77 o
  12   3   4       54.31       50.26      2.50 o
  -9   4   4        4.05       10.02     10.22 o
  -8   4   4        0.95        7.05     11.05 o
  -7   4   4       65.87       50.38      1.76 o
  -6   4   4       10.07        3.10      0.80 o
  -5   4   4      384.95      386.08     10.92 o
  -4   4   4      218.27      237.65      3.50 o
  -3   4   4        0.49        3.27      2.07 o
  -2   4   4        4.59        5.71      0.43 o
  -1   4   4      413.15      419.14      5.44 o
   0   4   4       43.20       21.79      0.93 o
   1   4   4       77.00       65.72      1.16 o
   2   4   4      685.72      813.73     17.93 o
   3   4   4     4303.27     4364.57     46.73 o
   4   4   4       92.80      120.87      2.54 o
   5   4   4       99.03       67.93      0.96 o
   6   4   4      865.99      829.54     28.92 o
   7   4   4     1031.64      964.15     15.74 o
   8   4   4     2119.88     2230.35     32.56 o
   9   4   4       13.53       17.79      1.59 o
  10   4   4      243.99      283.21      6.32 o
  11   4   4        7.86       14.51      1.68 o
  12   4   4       23.54       16.78      1.72 o
  -8   5   4        5.32       13.96      2.28 o
  -7   5   4       34.89       39.24      2.76 o
  -6   5   4        0.39        1.01      2.19 o
  -5   5   4       59.69       50.42      2.02 o
  -4   5   4       52.56       60.45      4.24 o
  -3   5   4     1359.82     1387.72     24.34 o
  -2   5   4       94.53       82.18      1.78 o
  -1   5   4      605.63      555.52      7.49 o
   0   5   4       40.36       51.85      4.15 o
   1   5   4       36.21       38.31      2.07 o
   2   5   4      700.32      649.83      9.55 o
   3   5   4       58.07       37.29      1.08 o
   4   5   4      726.55      678.78      7.47 o
   5   5   4      474.27      453.45      4.81 o
   6   5   4      348.20      345.15      4.24 o
   7   5   4        0.33        3.10      0.41 o
   8   5   4      114.39      136.40     12.80 o
   9   5   4      169.99      186.41     12.38 o
  10   5   4      478.78      447.17      8.88 o
  11   5   4      306.77      312.16      6.63 o
  12   5   4       29.37       29.03      1.78 o
  -7   6   4       68.90       60.68      6.15 o
  -6   6   4      202.87      205.82      4.33 o
  -5   6   4       30.71       29.65      3.05 o
  -4   6   4       22.57       17.16      0.96 o
  -3   6   4      814.72      844.85     13.11 o
  -2   6   4      471.51      499.41      8.07 o
  -1   6   4       21.29       24.31      1.40 o
   0   6   4     1085.49     1032.92     15.85 o
   1   6   4      197.06      202.92      3.34 o
   2   6   4       98.69      105.92      1.60 o
   3   6   4     1298.81     1257.29     16.44 o
   4   6   4       59.86       51.37      1.11 o
   5   6   4      878.54      832.73     21.10 o
   6   6   4     1188.52     1172.22     13.80 o
   7   6   4      560.25      591.18      9.96 o
   8   6   4       19.54       23.17      0.53 o
   9   6   4       10.16        9.86      1.23 o
  10   6   4      863.14      862.65     14.19 o
  11   6   4        8.26       10.75      1.23 o
  12   6   4      161.94      162.94      5.93 o
  -7   7   4        4.37        4.59      1.70 o
  -6   7   4       29.84       32.19      3.75 o
  -5   7   4        5.10       12.16      5.23 o
  -4   7   4      261.00      279.40      6.29 o
  -3   7   4      155.37      147.47      6.42 o
  -2   7   4       59.30       55.49      6.70 o
  -1   7   4      530.34      574.30      9.03 o
   0   7   4     3110.79     2946.19     42.75 o
   1   7   4      509.53      552.57      9.90 o
   2   7   4     1194.03     1249.72     20.72 o
   3   7   4      156.66      165.51      5.23 o
   4   7   4     1089.80     1076.52     13.72 o
   5   7   4      830.50      815.43     10.42 o
   6   7   4        0.33        0.15      0.63 o
   7   7   4      259.82      261.59      3.91 o
   8   7   4      343.13      387.70     10.71 o
   9   7   4       43.94       33.76      1.76 o
  10   7   4       15.95       16.21      1.21 o
  11   7   4        5.04        9.21      2.19 o
  12   7   4        4.57        7.80      1.48 o
  -6   8   4      312.21      356.38     16.77 o
  -5   8   4       12.58       13.92      1.63 o
  -4   8   4       44.56       65.70     11.38 o
  -3   8   4        0.21        1.21      2.67 o
  -2   8   4       39.51       45.07      3.27 o
  -1   8   4        2.01        1.88      1.16 o
   0   8   4      177.32      155.33      8.62 o
   1   8   4      904.14      828.75     11.69 o
   2   8   4        0.46        4.36      0.92 o
   3   8   4      143.16      124.50      4.43 o
   4   8   4       14.66       14.37      0.81 o
   5   8   4      275.97      256.17      4.60 o
   6   8   4       19.33       17.97      1.41 o
   7   8   4      616.26      600.32     11.93 o
   8   8   4      460.23      436.63     20.00 o
   9   8   4        0.59        0.04      1.09 o
  10   8   4       60.56       73.55      3.18 o
  11   8   4        3.30        5.09      3.28 o
  12   8   4        3.83        1.30      2.43 o
  -5   9   4       48.12       40.19      4.32 o
  -4   9   4       78.67       88.81      4.41 o
  -3   9   4       61.11       72.01      7.18 o
  -2   9   4       25.93       32.36      9.96 o
  -1   9   4        3.60        0.22      1.21 o
   0   9   4       60.53       72.47      4.57 o
   1   9   4       94.33       88.80      2.39 o
   2   9   4      102.83      110.89      2.22 o
   3   9   4       31.24       48.76      3.71 o
   4   9   4      145.78      162.42      2.88 o
   5   9   4        1.33        3.01      0.51 o
   6   9   4      321.12      317.37      9.67 o
   7   9   4       54.61       47.84      3.57 o
   8   9   4       56.97       64.11      2.61 o
   9   9   4      176.97      176.24      4.25 o
  10   9   4      180.64      177.11      6.56 o
  11   9   4       28.90       36.26      2.05 o
  12   9   4        1.39        0.14      1.52 o
  -4  10   4       27.41       27.76      7.69 o
  -3  10   4        7.64        4.06      1.27 o
  -2  10   4      126.08      103.18     11.22 o
  -1  10   4      127.47      148.53     10.75 o
   0  10   4       22.76       32.16      4.16 o
   1  10   4      142.55      119.10      5.68 o
   2  10   4        7.35       10.18      3.78 o
   3  10   4       36.05       32.69      1.20 o
   4  10   4       47.08       66.03      2.11 o
   5  10   4      274.16      288.66      7.00 o
   6  10   4        0.37        0.98      3.16 o
   7  10   4      424.15      469.53     11.97 o
   8  10   4       57.91       38.51      2.55 o
   9  10   4       47.39       40.15      1.85 o
  10  10   4       46.99       41.82      7.03 o
  11  10   4       12.03       10.69      1.89 o
  -3  11   4        0.74        1.45      1.19 o
  -2  11   4       22.58       23.76      2.84 o
  -1  11   4       60.21       58.26      2.98 o
   0  11   4      265.73      264.17     12.38 o
   1  11   4        1.60        4.84      1.76 o
   2  11   4       35.91       46.17      5.12 o
   3  11   4        1.78       -1.55      1.03 o
   4  11   4       48.76       38.91      7.60 o
   5  11   4        3.32        9.25      3.23 o
   6  11   4       58.13       81.91     13.06 o
   7  11   4       14.75       18.84      1.28 o
   8  11   4       92.54       80.35      3.22 o
   9  11   4        4.59        8.63      2.26 o
  10  11   4      231.86      218.56      7.53 o
  -1  12   4       12.97       13.43      3.54 o
   0  12   4        0.17        4.65      2.75 o
   1  12   4       29.51       42.15      3.58 o
   2  12   4      157.62      192.93      7.86 o
   3  12   4      165.18      186.22     21.53 o
   4  12   4        0.02        0.61      0.99 o
   5  12   4        6.96       14.27      2.73 o
   6  12   4       21.61       28.63      1.68 o
   7  12   4      175.17      160.53     11.62 o
   8  12   4      205.31      186.58      9.73 o
   9  12   4      131.54      117.29      4.54 o
   1  13   4       12.69       16.15      2.87 o
   2  13   4        1.09        4.02      3.24 o
   3  13   4       58.63       45.29      8.66 o
   4  13   4      285.32      251.28     21.46 o
   5  13   4        1.11        2.65      3.90 o
   6  13   4       12.50       10.02      6.77 o
   7  13   4        9.00       12.48      2.62 o
   8  13   4        0.41        3.07      5.37 o
  -4 -11   5        6.94       18.04      2.73 o
  -3 -11   5       28.21       33.40      6.57 o
  -2 -11   5       62.24       64.31      3.73 o
  -1 -11   5        0.53       -0.64      1.57 o
   0 -11   5       33.90       53.55     11.10 o
  -6 -10   5        6.27        4.98      1.57 o
  -5 -10   5       25.06       27.67      1.84 o
  -4 -10   5        1.36        0.50      0.96 o
  -3 -10   5       26.75       27.97      6.05 o
  -2 -10   5        2.73        4.13      1.63 o
  -1 -10   5        1.13        4.54      1.34 o
   0 -10   5       75.64       73.32      3.90 o
   1 -10   5       70.05       65.83      4.99 o
   2 -10   5       62.21       53.61     12.27 o
   3 -10   5       39.91       34.76      3.57 o
  -7  -9   5       10.39        9.35      1.68 o
  -6  -9   5        3.50        4.88      1.46 o
  -5  -9   5      193.82      189.25      8.26 o
  -4  -9   5       20.44       29.53      5.68 o
  -3  -9   5      274.48      286.29     27.86 o
  -2  -9   5        4.37       12.28      1.60 o
  -1  -9   5       20.34       25.70      2.37 o
   0  -9   5       74.59       93.36      9.75 o
   1  -9   5        5.43        4.89      5.56 o
   2  -9   5      260.09      271.88      7.60 o
   3  -9   5        0.41        4.46      5.35 o
   4  -9   5       16.27        4.62      5.98 o
  -8  -8   5        3.32        0.87      1.11 o
  -7  -8   5       73.87       70.07      2.96 o
  -6  -8   5       99.53       86.96      5.56 o
  -5  -8   5       67.92       69.82      2.59 o
  -4  -8   5       40.26       74.69      3.77 o
  -3  -8   5       24.17       18.55      5.93 o
  -2  -8   5        1.56       -0.08      1.11 o
  -1  -8   5        4.78        0.21      1.58 o
   0  -8   5        1.97       -1.15      1.48 o
   1  -8   5       26.62       29.89     12.50 o
   2  -8   5       73.33       69.81      6.74 o
   3  -8   5       60.77       63.69      3.25 o
   4  -8   5       16.31       23.12      2.17 o
   5  -8   5      275.81      241.28      8.23 o
   6  -8   5        9.84        0.63      3.78 o
  -9  -7   5       12.66        4.88      1.37 o
  -8  -7   5        0.33       -0.61      1.11 o
  -7  -7   5       35.59       50.88      2.52 o
  -6  -7   5        9.67        8.71      2.43 o
  -5  -7   5       41.25       37.18      1.82 o
  -4  -7   5       10.22       21.69      1.63 o
  -3  -7   5        2.32        0.49      1.35 o
  -2  -7   5        3.70        2.62      2.43 o
  -1  -7   5      905.15      885.33     64.19 o
   0  -7   5      195.87      162.98      6.55 o
   1  -7   5      327.84      362.03     15.03 o
   2  -7   5      241.96      234.45      8.33 o
   3  -7   5       38.42       48.32      2.58 o
   4  -7   5        1.98        1.38      2.26 o
   5  -7   5      106.08       90.20      4.33 o
   6  -7   5      291.79      324.20     16.77 o
   7  -7   5       13.20       11.81      1.85 o
  -9  -6   5        8.22        4.63      1.23 o
  -8  -6   5       46.94       33.23      2.80 o
  -7  -6   5       64.00       83.80      3.23 o
  -6  -6   5       58.58       56.69      3.52 o
  -5  -6   5      237.79      260.87      7.56 o
  -4  -6   5      841.82      865.12     25.80 o
  -3  -6   5        9.61        7.77      4.15 o
  -2  -6   5       82.06       88.07      7.57 o
  -1  -6   5      760.64      791.97     13.99 o
   0  -6   5      198.61      208.34      4.50 o
   1  -6   5      652.70      686.96     14.24 o
   2  -6   5       71.63       74.93      3.86 o
   3  -6   5        2.35        7.76      4.46 o
   4  -6   5       50.09       56.73      2.76 o
   5  -6   5       22.50       17.39      1.88 o
   6  -6   5      314.81      346.06      8.83 o
   7  -6   5       36.02       31.65      1.99 o
   8  -6   5       46.16       43.05      3.83 o
  -9  -5   5        3.08       -1.34      2.68 o
  -8  -5   5      175.45      203.85      6.94 o
  -7  -5   5       78.42       69.49      5.89 o
  -6  -5   5        1.06        0.16      1.64 o
  -5  -5   5       37.69       18.24      2.76 o
  -4  -5   5       54.95       55.95      5.23 o
  -3  -5   5       51.47       50.78      3.72 o
  -2  -5   5      179.54      170.70      8.11 o
  -1  -5   5        7.45        9.51      1.89 o
   0  -5   5      789.12      718.81     12.80 o
   1  -5   5       32.60       36.80      2.19 o
   2  -5   5       35.70       24.22      3.57 o
   3  -5   5      661.86      679.41     12.00 o
   4  -5   5      843.16      846.98     17.23 o
   5  -5   5      178.65      184.38      4.88 o
   6  -5   5        0.03       -0.47      2.25 o
   7  -5   5       51.39       48.24      5.37 o
   8  -5   5       20.83       19.05      2.87 o
   9  -5   5       20.41       15.36      1.79 o
 -10  -4   5      104.27       88.51      7.27 o
  -9  -4   5       11.49        7.32      1.19 o
  -8  -4   5       41.60       20.40      2.00 o
  -7  -4   5       29.78        8.89      1.17 o
  -6  -4   5      278.62      251.42      7.37 o
  -5  -4   5      280.59      241.40      8.14 o
  -4  -4   5       53.96       56.93      1.93 o
  -3  -4   5       51.29       56.32      5.05 o
  -2  -4   5     1139.76     1118.34     40.92 o
  -1  -4   5      164.87      174.80      4.86 o
   0  -4   5      452.51      471.83     13.44 o
   1  -4   5      579.56      559.05     28.94 o
   2  -4   5        5.28        4.61      0.77 o
   3  -4   5      422.48      435.56      6.73 o
   4  -4   5       20.92       10.98      0.78 o
   5  -4   5     1745.26     1710.36     28.78 o
   6  -4   5      157.73      144.98     11.35 o
   7  -4   5      139.46      137.21     10.86 o
   8  -4   5       26.17       33.80      6.80 o
   9  -4   5        3.69        6.05      1.23 o
  10  -4   5       29.73       31.86      8.10 o
 -10  -3   5       14.49       23.29      2.02 o
  -9  -3   5        6.48       13.44      1.87 o
  -8  -3   5      195.27      215.05      7.12 o
  -7  -3   5       53.76       59.96      2.47 o
  -6  -3   5      108.76       88.35      1.98 o
  -5  -3   5     1567.21     1526.99     20.89 o
  -4  -3   5       36.69       43.07      6.40 o
  -3  -3   5      112.02      110.29      5.28 o
  -2  -3   5      814.77      834.03     38.39 o
  -1  -3   5      354.68      357.61      7.32 o
   0  -3   5      211.70      171.23      2.84 o
   1  -3   5      103.64       95.74      5.49 o
   2  -3   5      168.67      173.41      2.91 o
   3  -3   5       64.08       49.91      4.05 o
   4  -3   5      533.59      509.03     21.85 o
   5  -3   5      891.03      919.96     17.11 o
   6  -3   5      418.46      436.34     12.72 o
   7  -3   5       99.43      109.84      3.24 o
   8  -3   5       83.22       84.84      3.08 o
   9  -3   5       16.44       15.12      1.65 o
  10  -3   5        0.07        0.30      1.46 o
 -10  -2   5        2.62        8.89      1.32 o
  -8  -2   5       38.19       37.69      2.17 o
  -7  -2   5        1.81        3.29      0.82 o
  -6  -2   5        0.01        0.41      0.31 o
  -5  -2   5      259.94      237.77      9.51 o
  -4  -2   5      250.25      256.20      5.00 o
  -3  -2   5        4.11        9.16      0.71 o
  -2  -2   5      245.36      211.28      4.50 o
  -1  -2   5     3099.75     3091.36     35.61 o
   0  -2   5       52.89       28.80      0.67 o
   1  -2   5      163.14      154.08      2.49 o
   2  -2   5     2589.21     2540.65     33.43 o
   3  -2   5        0.14        3.12      1.40 o
   4  -2   5      240.68      237.85      6.50 o
   5  -2   5       37.68       41.78      1.44 o
   6  -2   5       61.81       92.33      3.91 o
   7  -2   5       81.96       69.55      6.91 o
   8  -2   5        7.33        5.98      1.90 o
   9  -2   5      690.34      662.24     55.10 o
  10  -2   5       59.74       57.46      8.10 o
  11  -2   5        9.21        9.61      2.19 o
 -10  -1   5       18.43       27.39      8.51 o
  -9  -1   5        0.00        0.87      1.96 o
  -8  -1   5        2.95        7.44      1.21 o
  -7  -1   5       92.16       87.89      3.59 o
  -6  -1   5        0.88        1.42      0.54 o
  -5  -1   5      271.96      235.19      5.90 o
  -4  -1   5     3604.79     3526.91     43.28 o
  -3  -1   5      289.04      271.50      8.01 o
  -2  -1   5     1675.98     1621.34     20.01 o
  -1  -1   5      343.36      263.00      6.46 o
   0  -1   5       91.48      130.87      1.97 o
   1  -1   5       44.97       38.55      0.76 o
   2  -1   5     1944.94     1978.41     22.92 o
   3  -1   5     1187.48     1134.72     13.68 o
   4  -1   5     1780.10     1912.89     19.73 o
   5  -1   5      202.44      170.96      8.90 o
   6  -1   5      107.02      131.05      6.43 o
   7  -1   5        7.12        5.72      0.62 o
   8  -1   5        1.27        3.02      1.34 o
   9  -1   5      358.85      367.94     16.22 o
  10  -1   5        5.48        7.06      1.82 o
  11  -1   5       98.63      107.93      5.67 o
  -9   0   5      160.86      151.21      6.97 o
  -8   0   5        1.68        3.28      1.48 o
  -7   0   5       75.15       80.84      9.18 o
  -6   0   5      236.78      228.96     18.05 o
  -5   0   5      338.38      300.87      4.98 o
  -4   0   5      850.54      870.53     11.72 o
  -3   0   5      112.37      101.43      2.01 o
  -2   0   5     1464.61     1456.01     18.36 o
  -1   0   5       74.49       90.43      1.47 o
   0   0   5     2522.41     2897.27     62.43 o
   1   0   5      250.52      221.29      6.54 o
   2   0   5        0.13        4.54      0.62 o
   3   0   5     2862.17     2830.33     27.75 o
   4   0   5      427.80      402.84      4.35 o
   5   0   5      262.88      246.01      6.94 o
   6   0   5       13.06        9.92      1.74 o
   7   0   5      354.26      347.90      5.38 o
   8   0   5        0.34        0.77      0.47 o
   9   0   5        0.59        0.63      1.82 o
  10   0   5       76.24       74.78      2.28 o
  11   0   5        8.71        1.99      1.76 o
  12   0   5       44.69       30.54      2.57 o
  -9   1   5       28.34       38.54      6.27 o
  -8   1   5        4.43        7.10      5.05 o
  -7   1   5      283.75      304.59      9.20 o
  -6   1   5       47.38       74.79      2.85 o
  -5   1   5        0.01        1.12      1.15 o
  -4   1   5      715.42      788.14     10.24 o
  -3   1   5      348.26      269.57      3.82 o
  -2   1   5      564.59      511.60     11.28 o
  -1   1   5      110.56      132.51      2.13 o
   0   1   5        0.43        3.31      0.54 o
   1   1   5     1980.48     1936.89     21.17 o
   2   1   5      878.03      907.21     16.26 o
   3   1   5     2047.77     2006.43     20.67 o
   4   1   5     2945.32     3021.39     29.53 o
   5   1   5       59.03       86.66      2.26 o
   6   1   5      565.38      572.88      7.14 o
   7   1   5       95.70       60.02      1.19 o
   8   1   5      331.45      322.20      8.57 o
   9   1   5       65.28       61.83      1.83 o
  10   1   5       77.04       68.00      3.98 o
  11   1   5       58.49       50.83      3.19 o
  12   1   5       11.51       19.27      2.15 o
  -9   2   5        0.51        0.91      5.32 o
  -8   2   5       42.75       29.28      2.15 o
  -7   2   5       11.19        8.12      1.84 o
  -6   2   5      165.10      150.52      6.14 o
  -5   2   5     1668.85     1576.51     21.58 o
  -4   2   5       79.22       59.40      2.03 o
  -3   2   5      161.54      151.48      4.45 o
  -2   2   5      598.12      589.64      8.34 o
  -1   2   5       46.84       27.57      1.79 o
   0   2   5      387.93      387.88      5.85 o
   1   2   5        9.96        8.71      1.27 o
   2   2   5      310.30      277.18      4.77 o
   3   2   5        0.10        9.54      0.69 o
   4   2   5       25.93       14.00      0.40 o
   5   2   5       41.81       47.70      0.81 o
   6   2   5       74.70       69.43      1.93 o
   7   2   5      352.51      301.59      7.52 o
   8   2   5      290.84      287.98      3.86 o
   9   2   5       61.69       64.69      2.14 o
  10   2   5        3.12        3.26      3.35 o
  11   2   5      167.76      177.10      7.44 o
  12   2   5       32.93       25.72      8.24 o
  -9   3   5       21.21       22.66      3.78 o
  -8   3   5      143.93      165.16     14.35 o
  -7   3   5      208.09      214.05      8.23 o
  -6   3   5        6.19        8.42      1.34 o
  -5   3   5       20.19       14.27      0.97 o
  -4   3   5       44.53       50.05      2.68 o
  -3   3   5      520.56      549.74     15.46 o
  -2   3   5      909.48      935.49     14.42 o
  -1   3   5      336.62      363.89      5.66 o
   0   3   5     2265.38     2336.29     44.84 o
   1   3   5     2242.67     2350.89     28.97 o
   2   3   5     2408.00     2302.26     26.59 o
   3   3   5      208.08      232.53      4.38 o
   4   3   5      804.88      791.75     16.76 o
   5   3   5     1561.53     1511.43     15.14 o
   6   3   5        2.25        1.22      0.43 o
   7   3   5      205.11      228.62      3.13 o
   8   3   5       58.14       72.87      1.12 o
   9   3   5       69.85       68.39      4.83 o
  10   3   5        2.39        1.94      0.99 o
  11   3   5        7.29       10.08      6.07 o
  12   3   5      260.39      293.35      7.48 o
  -8   4   5      304.86      265.49      8.32 o
  -7   4   5      193.82      242.32      5.58 o
  -6   4   5       92.70       86.16      2.75 o
  -5   4   5       94.11       85.73      2.05 o
  -4   4   5      142.76      136.51      2.57 o
  -3   4   5        9.33        6.31      0.56 o
  -2   4   5       78.79       85.53      1.47 o
  -1   4   5     1061.21      998.90     14.06 o
   0   4   5      535.62      498.54      6.28 o
   1   4   5        2.84        8.24      0.84 o
   2   4   5      576.60      479.37      6.47 o
   3   4   5      363.54      358.66      4.73 o
   4   4   5       16.16       20.00      0.50 o
   5   4   5     1700.37     1744.60     18.27 o
   6   4   5     1306.64     1270.43     12.77 o
   7   4   5        0.00        0.38      0.29 o
   8   4   5     1340.47     1302.37     36.50 o
   9   4   5        0.01       -1.46      0.98 o
  10   4   5      101.36      104.66      7.25 o
  11   4   5       16.44       14.27      1.33 o
  12   4   5      337.79      396.83     10.56 o
  -8   5   5       56.92       53.33      3.04 o
  -7   5   5       91.61       87.53      7.43 o
  -6   5   5      138.47      140.12      3.68 o
  -5   5   5        0.27        1.31      0.85 o
  -4   5   5        0.71        2.44      1.28 o
  -3   5   5        0.06       -0.61      0.44 o
  -2   5   5      309.76      292.75      4.69 o
  -1   5   5       68.55       59.62      1.60 o
   0   5   5      517.09      502.80     17.18 o
   1   5   5        9.27        6.96      0.49 o
   2   5   5      119.11      106.04      1.91 o
   3   5   5        0.03        4.72      0.38 o
   4   5   5     1065.24     1098.11     12.39 o
   5   5   5      177.72      144.57      2.04 o
   6   5   5     3599.89     3850.04     43.60 o
   7   5   5      117.13      132.34      2.16 o
   8   5   5      280.54      279.42      3.72 o
   9   5   5        3.39        1.59      1.40 o
  10   5   5       12.78       13.28      1.21 o
  11   5   5        2.63        7.19      1.37 o
  12   5   5        8.51        7.93      1.49 o
  -7   6   5      143.44      165.15      6.14 o
  -6   6   5       18.11       16.01      2.85 o
  -5   6   5       27.92       20.36      1.29 o
  -4   6   5      293.80      294.33      8.74 o
  -3   6   5      191.18      197.78      4.94 o
  -2   6   5      181.09      148.76      4.77 o
  -1   6   5     2287.69     2279.42     33.43 o
   0   6   5      547.59      597.27      9.59 o
   1   6   5        2.98        4.09      1.96 o
   2   6   5      240.54      263.70      5.72 o
   3   6   5      189.71      177.12      3.01 o
   4   6   5      226.69      178.20      6.80 o
   5   6   5      411.14      413.52      5.16 o
   6   6   5      112.21       99.02      3.31 o
   7   6   5      521.02      507.63      7.46 o
   8   6   5      513.67      492.70      6.68 o
   9   6   5       42.21       36.00      1.63 o
  10   6   5      115.99      119.97      3.00 o
  11   6   5       50.41       44.19      2.06 o
  12   6   5      143.26      164.64      5.67 o
  -6   7   5       42.87       46.10      5.95 o
  -5   7   5       15.75       18.78      2.43 o
  -4   7   5       11.58        9.63      2.35 o
  -3   7   5      198.27      170.36      3.46 o
  -2   7   5      440.69      469.17     29.87 o
  -1   7   5      147.56      161.34      4.76 o
   0   7   5      179.41      180.47      5.21 o
   1   7   5       25.29       17.16      0.83 o
   2   7   5      419.18      396.09     13.91 o
   3   7   5        2.52        6.49      0.80 o
   4   7   5       81.67       69.71      3.11 o
   5   7   5      941.99      913.33     10.25 o
   6   7   5      150.62      146.38      2.17 o
   7   7   5      808.47      744.07      9.11 o
   8   7   5       17.03       16.77      1.22 o
   9   7   5        2.95        0.00      0.33 o
  10   7   5      554.77      556.59     10.86 o
  11   7   5      158.51      166.62      4.31 o
  12   7   5       37.20       50.57      2.83 o
  -5   8   5       23.30        9.63      2.06 o
  -4   8   5      103.31      118.68      5.34 o
  -3   8   5       10.44        7.03      2.14 o
  -2   8   5      159.71      171.56     11.52 o
  -1   8   5      373.81      397.44      6.88 o
   0   8   5      699.05      650.28     31.16 o
   1   8   5        2.09        1.71      1.82 o
   2   8   5       58.17       22.74      2.59 o
   3   8   5      409.81      411.86     12.86 o
   4   8   5       30.04       29.01      0.75 o
   5   8   5      685.37      639.75      7.90 o
   6   8   5        1.70        5.76      1.29 o
   7   8   5       72.04       78.71      1.41 o
   8   8   5      118.42      124.48      5.39 o
   9   8   5      280.78      272.11      9.68 o
  10   8   5        1.69        2.19      3.54 o
  11   8   5      197.50      226.60      9.86 o
  12   8   5       63.82       70.22     14.01 o
  -5   9   5       38.40       46.14      2.83 o
  -4   9   5      115.65      107.93     14.93 o
  -3   9   5        3.00        1.54      2.87 o
  -2   9   5       62.29       61.66      2.44 o
  -1   9   5      194.98      213.75      4.79 o
   0   9   5       22.94        5.36      1.35 o
   1   9   5      365.69      364.83      6.48 o
   2   9   5      991.83      928.07     28.59 o
   3   9   5      264.91      247.70     11.41 o
   4   9   5       36.65       28.82      1.03 o
   5   9   5       16.34        7.87      2.19 o
   6   9   5       18.95       13.96      0.77 o
   7   9   5        5.61        8.93      0.78 o
   8   9   5        0.02        1.79      2.06 o
   9   9   5       48.56       52.26      8.11 o
  10   9   5       10.95       24.31      8.69 o
  11   9   5       27.70       27.29      7.68 o
  12   9   5        1.45        2.82      1.82 o
  -4  10   5       54.30       58.90      4.91 o
  -3  10   5        4.41        7.52      5.19 o
  -2  10   5       24.19       24.18      6.76 o
  -1  10   5        3.16        2.28      3.16 o
   0  10   5        2.10        0.62      0.86 o
   1  10   5       25.07       27.21      2.12 o
   2  10   5        1.53        3.48      0.72 o
   3  10   5      241.51      270.30      5.65 o
   4  10   5      291.69      287.43     11.98 o
   5  10   5        1.90        3.99      1.27 o
   6  10   5        1.46        2.98      1.94 o
   7  10   5      371.29      393.52     16.00 o
   8  10   5       41.78       32.05      5.09 o
   9  10   5      406.90      426.28     12.03 o
  10  10   5        0.04        2.67      4.27 o
  11  10   5        7.18        1.45      1.88 o
  -2  11   5        6.41       10.63      1.89 o
  -1  11   5        4.75        3.19      1.41 o
   0  11   5        6.95        2.23      1.20 o
   1  11   5      215.72      219.26      5.63 o
   2  11   5       18.73       37.36      5.07 o
   3  11   5      205.88      239.86     22.63 o
   4  11   5        9.29       19.16      2.07 o
   5  11   5      117.90      128.26     11.64 o
   6  11   5       76.98       74.14      3.90 o
   7  11   5       39.89       26.66      3.07 o
   8  11   5      116.74      114.60      8.13 o
   9  11   5       25.14       20.84      2.70 o
  10  11   5      165.55      170.89      6.69 o
  -1  12   5        3.54        6.10      4.41 o
   0  12   5       49.65       47.01      8.48 o
   1  12   5        0.64        6.73      3.68 o
   2  12   5        4.68        3.15      6.94 o
   3  12   5       53.51       51.28      4.56 o
   4  12   5       10.50        5.38      4.35 o
   5  12   5       14.60       12.22      1.68 o
   6  12   5       54.11       47.99     12.51 o
   7  12   5       28.48       40.63      6.98 o
   8  12   5      159.78      172.86     17.15 o
   9  12   5        1.69        6.11      2.02 o
   1  13   5        5.02        2.56      1.69 o
   2  13   5       49.19       77.16     10.96 o
   3  13   5       44.65       38.91      7.70 o
   4  13   5        3.94       12.85      3.13 o
   5  13   5        7.74       16.87      2.07 o
   6  13   5      119.70      125.54      4.85 o
   7  13   5       62.39       68.68     11.47 o
   8  13   5       91.19      115.70      5.03 o
  -4 -10   6      127.95      116.56      9.29 o
  -3 -10   6        7.48       13.22      3.73 o
  -2 -10   6       47.57       56.28     12.76 o
  -1 -10   6        1.49       -2.09      1.46 o
   0 -10   6       58.85       55.95      8.79 o
   1 -10   6        0.26        2.79      1.54 o
   2 -10   6       47.38       64.44      4.61 o
  -6  -9   6       15.19       10.61      1.59 o
  -5  -9   6       15.67       13.18      1.51 o
  -4  -9   6       34.12       50.12      2.83 o
  -3  -9   6        4.65        6.25      2.01 o
  -2  -9   6      134.90      128.30     19.77 o
  -1  -9   6       36.63       41.09      9.32 o
   0  -9   6        0.08        1.82      1.31 o
   1  -9   6      120.11      124.93     15.55 o
   2  -9   6       30.98       33.63      2.72 o
   3  -9   6       53.83       59.60      5.21 o
   4  -9   6      245.03      205.22      7.52 o
  -7  -8   6       99.59       82.59      3.61 o
  -6  -8   6       29.96       47.93      2.76 o
  -5  -8   6      185.84      199.71      5.89 o
  -4  -8   6       17.24       23.23      1.61 o
  -3  -8   6       39.99       21.42      4.14 o
  -2  -8   6      323.94      349.93      8.71 o
  -1  -8   6      101.27      120.24     13.94 o
   0  -8   6      360.75      380.43      9.39 o
   1  -8   6        0.11       -2.56      1.71 o
   2  -8   6      167.58      165.73     12.99 o
   3  -8   6        7.95        7.99      1.46 o
   4  -8   6       10.75        5.65      1.46 o
   5  -8   6      105.81      135.74      5.62 o
  -8  -7   6        6.74        8.18      1.33 o
  -7  -7   6        0.05       -1.69      1.21 o
  -6  -7   6       98.25      107.62      3.24 o
  -5  -7   6      269.86      294.19     13.99 o
  -4  -7   6      196.71      183.98      9.07 o
  -3  -7   6       27.52       26.76      1.96 o
  -2  -7   6       91.70      107.11     10.94 o
  -1  -7   6       16.14       27.23      1.86 o
   0  -7   6       62.81       59.60      2.61 o
   1  -7   6        0.37        2.86      1.52 o
   2  -7   6       21.46       20.55      4.38 o
   3  -7   6       30.43       37.70      2.43 o
   4  -7   6        4.77        3.46      4.32 o
   5  -7   6       31.17       23.80      2.24 o
   6  -7   6       12.09        9.56      2.26 o
   7  -7   6        0.21       -0.72      1.74 o
  -8  -6   6        0.06        3.28      1.48 o
  -7  -6   6        0.00        0.49      1.46 o
  -6  -6   6        4.71        0.28      1.70 o
  -5  -6   6       70.96       67.08      3.94 o
  -4  -6   6       29.00       18.56      1.48 o
  -3  -6   6      184.16      150.19     15.67 o
  -2  -6   6      283.99      249.27     10.90 o
  -1  -6   6        2.14        4.00      4.94 o
   0  -6   6      366.04      332.41      7.83 o
   1  -6   6      116.66       95.22      5.45 o
   2  -6   6        7.58        2.61      0.60 o
   3  -6   6       68.68       66.04      6.78 o
   4  -6   6      378.31      393.05      9.31 o
   5  -6   6       46.41       38.69      9.78 o
   6  -6   6       11.38       17.73      1.74 o
   7  -6   6      174.26      131.76      4.66 o
   8  -6   6        0.13        3.38      1.53 o
  -9  -5   6       15.18        4.40      1.72 o
  -8  -5   6        4.41        2.67      2.06 o
  -7  -5   6        1.21       -0.24      1.23 o
  -6  -5   6      323.01      344.89      9.36 o
  -5  -5   6        0.36       -1.28      0.85 o
  -4  -5   6       64.60       58.94      3.16 o
  -3  -5   6      174.59      193.63      9.93 o
  -2  -5   6      445.83      451.84      7.25 o
  -1  -5   6      424.00      375.05      9.59 o
   0  -5   6       15.89       20.99      2.19 o
   1  -5   6      590.49      528.41      8.89 o
   2  -5   6        3.61        4.13      1.34 o
   3  -5   6       24.93       20.86      6.72 o
   4  -5   6       43.54       16.07      1.95 o
   5  -5   6       53.51       50.69      2.26 o
   6  -5   6        1.31        0.76      0.91 o
   7  -5   6       20.20       22.28      4.77 o
   8  -5   6       12.79       10.68      4.33 o
   9  -5   6       40.21       41.75     12.67 o
  -9  -4   6        3.45        2.19      1.48 o
  -8  -4   6        0.67        4.50      1.60 o
  -7  -4   6       13.06       13.19      1.84 o
  -6  -4   6        0.26       -0.83      1.03 o
  -5  -4   6      499.94      548.91     15.78 o
  -4  -4   6       13.33       27.20      6.29 o
  -3  -4   6        6.46        3.37      1.65 o
  -2  -4   6      213.45      204.18      4.24 o
  -1  -4   6       19.95       27.24      1.02 o
   0  -4   6       32.24       45.52      3.68 o
   1  -4   6     1300.09     1315.12     22.08 o
   2  -4   6      143.12      125.88      3.16 o
   3  -4   6       78.02       61.84      2.77 o
   4  -4   6      523.21      530.75     20.08 o
   5  -4   6        3.49        1.12      0.87 o
   6  -4   6       99.95       97.45      2.85 o
   7  -4   6      122.97      111.02      3.28 o
   8  -4   6      317.43      331.96      8.63 o
   9  -4   6      101.44       89.40      9.82 o
  -9  -3   6       37.05       30.36      2.80 o
  -8  -3   6       13.49       16.24      1.96 o
  -7  -3   6       10.63        8.31      1.19 o
  -6  -3   6       33.62       37.61      2.10 o
  -5  -3   6      253.66      207.62     15.69 o
  -4  -3   6       75.54       46.70      4.89 o
  -3  -3   6      724.33      737.56     11.36 o
  -2  -3   6      636.05      535.45      8.44 o
  -1  -3   6      115.49       99.51      1.95 o
   0  -3   6        0.02       -0.33      0.33 o
   1  -3   6      330.30      322.11     13.68 o
   2  -3   6      442.23      435.58      8.14 o
   3  -3   6     2250.25     2159.30     49.90 o
   4  -3   6       51.57       32.68      1.23 o
   5  -3   6      583.21      574.41      8.71 o
   6  -3   6       19.73       15.26      1.16 o
   7  -3   6       33.21       37.24      1.66 o
   8  -3   6      648.26      705.12     24.47 o
   9  -3   6       50.10       42.01      7.40 o
  10  -3   6        9.18       12.05      7.52 o
  -8  -2   6       84.47       62.86      3.50 o
  -7  -2   6      136.38      196.74     14.70 o
  -6  -2   6       17.33       24.19      1.26 o
  -5  -2   6        8.00        8.46      1.71 o
  -4  -2   6      128.99      134.94      3.17 o
  -3  -2   6      183.44      158.21      6.08 o
  -2  -2   6       52.57       50.11      6.85 o
  -1  -2   6     1102.43     1107.84     15.49 o
   0  -2   6       82.88       86.93      1.53 o
   1  -2   6      128.15      112.56      1.99 o
   2  -2   6      409.56      409.15      5.68 o
   3  -2   6        2.08        2.94      1.51 o
   4  -2   6       15.44       19.53      3.80 o
   5  -2   6      166.32      164.00      2.98 o
   6  -2   6      339.06      314.48     18.33 o
   7  -2   6       13.27       16.70      3.46 o
   8  -2   6      126.51      125.79      4.58 o
   9  -2   6       35.75       39.20      6.29 o
  10  -2   6        9.05        7.14      2.57 o
  -9  -1   6       25.13       24.47      2.18 o
  -8  -1   6       60.45       59.75      3.24 o
  -7  -1   6       45.74       36.53      1.92 o
  -6  -1   6      100.20       86.08      3.92 o
  -5  -1   6      184.40      187.94      3.31 o
  -4  -1   6       71.83       67.93      2.26 o
  -3  -1   6       29.74       35.43      3.23 o
  -2  -1   6     1097.83      993.16     31.44 o
  -1  -1   6      226.09      258.56      4.44 o
   0  -1   6        5.05        7.71      0.43 o
   1  -1   6       49.87       73.51      1.80 o
   2  -1   6     1176.83     1180.50     17.82 o
   3  -1   6      361.97      382.00      5.16 o
   4  -1   6      194.41      187.43      2.68 o
   5  -1   6      692.27      688.57      8.04 o
   6  -1   6      526.43      477.27      9.43 o
   7  -1   6     2025.65     2083.19     26.11 o
   8  -1   6       24.99       34.51      4.26 o
   9  -1   6      104.84      113.62     16.21 o
  10  -1   6      116.20      127.20     13.39 o
  11  -1   6       34.27       42.92      4.71 o
  -9   0   6       73.96       81.83     11.38 o
  -8   0   6      309.50      298.65     11.07 o
  -7   0   6        0.17        0.61      0.87 o
  -6   0   6       85.71       76.07      5.44 o
  -5   0   6        2.08        1.35      1.34 o
  -4   0   6        0.01        0.82      0.85 o
  -3   0   6     1903.51     1759.81     21.77 o
  -2   0   6      737.06      702.80      9.72 o
  -1   0   6      508.61      543.66      6.92 o
   0   0   6       62.35       54.93      2.35 o
   1   0   6     1744.43     1782.22     22.30 o
   2   0   6     1758.86     1742.17     30.81 o
   3   0   6      412.05      405.87      4.59 o
   4   0   6     1569.40     1503.29     41.05 o
   5   0   6     1751.62     1864.70     20.49 o
   6   0   6      105.86      139.35      2.21 o
   7   0   6        7.19       12.88      0.95 o
   8   0   6      669.54      677.83     15.78 o
   9   0   6       54.67       60.73      6.24 o
  10   0   6       60.37       52.79      7.01 o
  11   0   6       67.62       72.18      3.80 o
  -9   1   6      161.10      142.57      8.08 o
  -8   1   6      160.43      139.27      5.01 o
  -7   1   6        0.65       -0.07      1.41 o
  -6   1   6       23.27       13.66      1.36 o
  -5   1   6      407.24      393.33      6.19 o
  -4   1   6      825.23      844.27     25.05 o
  -3   1   6       57.73       54.17      3.30 o
  -2   1   6     4421.65     4444.05     57.26 o
  -1   1   6      348.39      338.39     11.75 o
   0   1   6       90.20       57.62      1.00 o
   1   1   6      155.69      152.67      2.10 o
   2   1   6       12.32        5.90      0.61 o
   3   1   6       49.11       61.09      1.08 o
   4   1   6      995.62     1033.08     10.50 o
   5   1   6       98.75       99.84      1.32 o
   6   1   6       92.73       76.80      1.84 o
   7   1   6      259.54      274.06      5.85 o
   8   1   6      250.21      248.65      4.19 o
   9   1   6        6.30        7.84      2.02 o
  10   1   6       54.03       60.16      2.22 o
  11   1   6      370.96      434.50     11.01 o
  12   1   6      121.66      111.95      4.84 o
  -8   2   6      129.83      143.20     12.82 o
  -7   2   6        4.56        8.10      6.88 o
  -6   2   6       45.59       39.23      3.33 o
  -5   2   6      122.81      154.04      4.35 o
  -4   2   6      261.50      258.47      4.13 o
  -3   2   6      248.76      224.80      3.39 o
  -2   2   6     1247.09     1227.19     18.58 o
  -1   2   6      379.03      389.44      6.38 o
   0   2   6      143.37      153.64      2.71 o
   1   2   6      724.57      637.34     11.74 o
   2   2   6     2122.52     2045.70     23.97 o
   3   2   6        1.10        4.11      0.49 o
   4   2   6      304.03      254.55      3.10 o
   5   2   6     1460.55     1471.03     14.94 o
   6   2   6     1666.98     1684.18     16.90 o
   7   2   6      153.20      174.45      4.08 o
   8   2   6       76.28       88.46      1.69 o
   9   2   6       39.18       29.48      2.57 o
  10   2   6       43.00       38.45      2.07 o
  11   2   6      205.98      230.19      6.81 o
  12   2   6       49.35       51.94      9.94 o
  -8   3   6       73.35       72.08      3.46 o
  -7   3   6        1.12        7.29      1.49 o
  -6   3   6        6.93        6.09      0.93 o
  -5   3   6        1.65        2.88      1.35 o
  -4   3   6      112.67      119.95      9.52 o
  -3   3   6       36.38       38.59      1.16 o
  -2   3   6      791.30      729.70     21.11 o
  -1   3   6      317.58      292.76      5.16 o
   0   3   6      396.96      381.82      5.83 o
   1   3   6       68.10       44.61      1.63 o
   2   3   6     1003.24      992.88     14.65 o
   3   3   6      406.03      362.92      4.84 o
   4   3   6      122.59      121.75      2.43 o
   5   3   6      453.50      391.81      4.02 o
   6   3   6       28.26       18.98      0.57 o
   7   3   6      300.11      277.91      3.53 o
   8   3   6        2.36        7.50      0.74 o
   9   3   6       18.70       18.94      0.74 o
  10   3   6      282.79      293.81      6.28 o
  11   3   6      151.76      164.64      4.26 o
  12   3   6       15.87       15.41      1.79 o
  -8   4   6        0.19        2.55      1.72 o
  -7   4   6       66.23       63.63      3.23 o
  -6   4   6        0.57        1.69      0.77 o
  -5   4   6      355.29      397.07      7.76 o
  -4   4   6      394.81      400.47     25.17 o
  -3   4   6       56.93       51.48      3.02 o
  -2   4   6      177.51      181.56     10.78 o
  -1   4   6      465.67      502.18     20.13 o
   0   4   6       33.58       28.26      3.35 o
   1   4   6       49.19       47.01      3.96 o
   2   4   6       71.47       73.81      2.09 o
   3   4   6       52.49       33.92      1.40 o
   4   4   6        0.30        0.75      0.30 o
   5   4   6        9.88        3.51      1.29 o
   6   4   6      332.21      327.57      4.09 o
   7   4   6        1.74        3.00      0.54 o
   8   4   6      119.84      108.08      8.29 o
   9   4   6       32.41       34.89      0.72 o
  10   4   6      530.46      558.83     24.02 o
  11   4   6       69.20       93.57     11.77 o
  12   4   6       67.09       74.38      3.05 o
  -7   5   6        7.75        6.12      1.96 o
  -6   5   6      106.79      100.32      5.10 o
  -5   5   6       64.83       60.37      2.24 o
  -4   5   6      199.07      210.37      9.82 o
  -3   5   6        6.42       10.09      2.44 o
  -2   5   6      190.79      222.17      4.11 o
  -1   5   6      246.33      248.00      6.61 o
   0   5   6      893.00      886.40     13.43 o
   1   5   6      301.13      316.28      4.72 o
   2   5   6      933.15      902.04     12.42 o
   3   5   6      187.79      178.54      7.26 o
   4   5   6      476.66      462.31      6.15 o
   5   5   6      884.75      825.25      9.87 o
   6   5   6      557.51      575.00     15.12 o
   7   5   6      552.17      563.87      7.54 o
   8   5   6      323.20      349.23      5.12 o
   9   5   6        5.25        3.34      0.26 o
  10   5   6       27.36       18.74      1.82 o
  11   5   6      245.91      224.54      5.62 o
  12   5   6      125.36      132.40      4.57 o
  -6   6   6       18.18       14.59      1.72 o
  -5   6   6        6.20        6.73      1.16 o
  -4   6   6        1.50       -1.15      1.03 o
  -3   6   6       24.12       18.28      0.91 o
  -2   6   6       21.01       24.70      3.40 o
  -1   6   6      249.86      241.66      4.54 o
   0   6   6       33.18       29.80      4.44 o
   1   6   6      904.32      839.88     12.61 o
   2   6   6        5.38       -0.74      0.49 o
   3   6   6        1.38       -0.65      0.56 o
   4   6   6      539.45      537.31      7.36 o
   5   6   6        5.60        2.86      1.04 o
   6   6   6     1061.78     1061.66     14.04 o
   7   6   6        1.40        1.82      0.37 o
   8   6   6      281.90      300.37      4.60 o
   9   6   6      260.63      279.14     16.80 o
  10   6   6       38.10       29.03      1.78 o
  11   6   6       21.55       25.58      1.67 o
  12   6   6       54.75       70.25      3.33 o
  -6   7   6       96.49      103.25      8.29 o
  -5   7   6       76.04       92.49     18.45 o
  -4   7   6        5.06        3.91      0.85 o
  -3   7   6        0.01        1.02      2.12 o
  -2   7   6       33.23       22.30      0.90 o
  -1   7   6        0.45        2.51      0.97 o
   0   7   6      291.86      268.39      9.81 o
   1   7   6      150.19      140.28      3.33 o
   2   7   6      313.10      299.26     12.96 o
   3   7   6       25.29       21.84      1.35 o
   4   7   6      162.98      180.56      9.66 o
   5   7   6      205.65      238.66      5.47 o
   6   7   6      586.00      647.02      9.54 o
   7   7   6      303.82      268.92      3.82 o
   8   7   6      861.83      891.97     13.78 o
   9   7   6      362.15      337.23      7.70 o
  10   7   6        1.26        3.59      1.58 o
  11   7   6      136.98      157.43      6.16 o
  12   7   6       14.10       25.46      2.34 o
  -5   8   6      176.36      201.22     16.47 o
  -4   8   6       17.74        9.24      3.72 o
  -3   8   6       83.08       77.71      3.88 o
  -2   8   6       74.84       71.21      5.27 o
  -1   8   6        0.19        0.16      0.98 o
   0   8   6        6.02        1.22      0.61 o
   1   8   6      442.43      458.02      7.83 o
   2   8   6      113.43      114.65      2.84 o
   3   8   6      111.01      104.38      3.62 o
   4   8   6       55.54       36.39      1.47 o
   5   8   6      976.30      973.29     13.88 o
   6   8   6      171.96      143.68      4.37 o
   7   8   6       36.78       38.51      3.09 o
   8   8   6      850.55      877.12     17.70 o
   9   8   6       24.72       22.14      1.17 o
  10   8   6      130.54      121.01     11.16 o
  11   8   6        2.24        0.38      1.27 o
  12   8   6        8.12       18.92      3.74 o
  -4   9   6        0.35       -1.19      4.07 o
  -3   9   6       41.20       34.72      5.54 o
  -2   9   6      411.73      412.16      9.03 o
  -1   9   6       32.96       22.73      2.29 o
   0   9   6       89.80      101.57      8.90 o
   1   9   6        0.04        0.76      1.59 o
   2   9   6        0.13        0.05      0.85 o
   3   9   6      307.62      260.12      5.55 o
   4   9   6       27.81       23.36      4.76 o
   5   9   6       70.16       55.31      1.51 o
   6   9   6      321.58      313.57      5.45 o
   7   9   6        0.23       -0.38      1.27 o
   8   9   6      113.99      120.77      3.75 o
   9   9   6      222.96      242.36      6.14 o
  10   9   6       47.93       46.56      5.43 o
  11   9   6        0.56        4.45      1.78 o
  12   9   6        0.01        5.12      2.69 o
  -3  10   6       32.14       43.32      3.30 o
  -2  10   6        9.52        2.64      0.96 o
  -1  10   6      370.06      368.77      8.08 o
   0  10   6       30.39       33.58      1.78 o
   1  10   6        6.19        3.83      1.02 o
   2  10   6        3.14        3.77      0.94 o
   3  10   6      112.35      160.91     12.75 o
   4  10   6        4.21        5.03      1.83 o
   5  10   6      162.68      157.41      7.43 o
   6  10   6       67.47       61.94      2.15 o
   7  10   6      140.14      132.93      3.57 o
   8  10   6        7.93       14.52      5.99 o
   9  10   6        0.99        4.91      2.51 o
  10  10   6       47.90       65.49      7.91 o
  11  10   6        0.02       -1.81      2.01 o
  -2  11   6       24.43       17.95      4.23 o
  -1  11   6       30.77       27.72      2.28 o
   0  11   6       20.12       34.27      2.64 o
   1  11   6      510.40      500.35     11.99 o
   2  11   6       98.91       85.92      4.37 o
   3  11   6        0.54        2.97      1.60 o
   4  11   6       85.73       77.18      5.66 o
   5  11   6        0.92        2.00      2.80 o
   6  11   6       45.87       49.73      2.15 o
   7  11   6      248.93      264.20     34.03 o
   8  11   6        7.67        3.60      2.00 o
   9  11   6       22.65       17.96      4.21 o
  10  11   6      157.71      156.03      5.66 o
   0  12   6        0.25        4.18      1.68 o
   1  12   6       14.40       23.74      2.51 o
   2  12   6       21.26       16.34      2.41 o
   3  12   6      282.26      269.65      8.85 o
   4  12   6       14.26       23.44      7.70 o
   5  12   6      163.64      135.07      5.24 o
   6  12   6       65.67       90.54      3.89 o
   7  12   6        2.57        0.80      2.67 o
   8  12   6      152.13      165.27      6.02 o
   9  12   6       44.37       46.38      5.41 o
   2  13   6        0.88        0.34      2.98 o
   3  13   6        0.17        1.21      1.45 o
   4  13   6        0.12       -1.19      2.20 o
   5  13   6       33.46       29.57      2.16 o
   6  13   6      119.80      118.91     10.55 o
   7  13   6        0.05        2.21      6.26 o
  -5  -9   7        0.01       -2.06      2.66 o
  -4  -9   7       66.50       59.64      9.67 o
  -3  -9   7        0.76        4.60      1.96 o
  -2  -9   7       11.47       11.13      1.65 o
  -1  -9   7       19.02       26.49      2.38 o
   0  -9   7      103.91       95.91      4.44 o
   1  -9   7       56.94       56.48      7.32 o
   2  -9   7       22.28       23.46      4.97 o
   3  -9   7        0.54        1.94      2.30 o
  -6  -8   7        8.84        3.40      1.34 o
  -5  -8   7        0.05        0.63      2.13 o
  -4  -8   7        9.76       17.38      5.67 o
  -3  -8   7        1.48        3.59      1.56 o
  -2  -8   7       90.95       80.32     13.38 o
  -1  -8   7       74.13       81.34      6.17 o
   0  -8   7       64.56       76.28      6.08 o
   1  -8   7        0.72        1.94      1.36 o
   2  -8   7        5.34        4.13      1.32 o
   3  -8   7       33.04       28.45      2.71 o
   4  -8   7       25.28       22.73      4.82 o
  -7  -7   7      153.50      155.15      5.78 o
  -6  -7   7       50.11       95.94      4.33 o
  -5  -7   7      168.10      209.89      9.22 o
  -4  -7   7       11.51        8.55      1.34 o
  -3  -7   7        5.47        2.33      4.99 o
  -2  -7   7      110.05       96.25      5.85 o
  -1  -7   7       21.69       33.58      2.22 o
   0  -7   7      748.57      797.20     19.56 o
   1  -7   7       45.40       57.38      3.34 o
   2  -7   7        3.99        1.54      2.00 o
   3  -7   7       34.89       31.42      5.27 o
   4  -7   7        1.34        0.87      2.91 o
   5  -7   7      219.38      219.56     13.90 o
   6  -7   7       21.86       21.76      3.56 o
  -7  -6   7      279.22      376.86     14.14 o
  -6  -6   7       34.20       33.68      1.92 o
  -5  -6   7      227.00      237.57     11.88 o
  -4  -6   7        3.40        1.49      2.01 o
  -3  -6   7       79.61      121.95      3.97 o
  -2  -6   7      128.39      122.52      3.44 o
  -1  -6   7      473.92      490.16     11.24 o
   0  -6   7        6.35       11.93      5.54 o
   1  -6   7       78.14       71.90      3.18 o
   2  -6   7       35.78       39.49      2.30 o
   3  -6   7      549.91      568.76     12.47 o
   4  -6   7        5.38        0.79      3.23 o
   5  -6   7        0.26        0.93      1.08 o
   6  -6   7       10.09       14.95      5.18 o
   7  -6   7       48.05       49.12      7.54 o
  -8  -5   7        4.83       12.18      1.93 o
  -7  -5   7       19.94       28.57      2.83 o
  -6  -5   7       11.76       22.40      5.41 o
  -5  -5   7       14.89       17.43      5.42 o
  -4  -5   7      158.99      150.41     17.55 o
  -3  -5   7      300.02      319.02      6.41 o
  -2  -5   7       92.63       93.76      3.01 o
  -1  -5   7       31.87       49.32      9.38 o
   0  -5   7        4.57        4.04      0.79 o
   1  -5   7       19.36       21.35      2.35 o
   2  -5   7       48.61       35.89      4.52 o
   3  -5   7       55.14       54.12      1.83 o
   4  -5   7      232.61      234.04      6.19 o
   5  -5   7       86.72       69.87      3.75 o
   6  -5   7        8.04        4.69      3.42 o
   7  -5   7       64.67       62.20      2.83 o
   8  -5   7       62.28       74.31      4.60 o
  -8  -4   7       10.84        6.85      1.56 o
  -7  -4   7        5.36       14.51      1.94 o
  -6  -4   7       10.20        1.49      2.26 o
  -5  -4   7       28.81       35.35      8.07 o
  -4  -4   7       12.84       19.29      2.40 o
  -3  -4   7      104.58      109.27      2.60 o
  -2  -4   7        6.56        4.51      2.63 o
  -1  -4   7      321.98      298.91      4.51 o
   0  -4   7        9.48        7.42      1.28 o
   1  -4   7        3.38        7.18      1.08 o
   2  -4   7       22.18       17.93      1.68 o
   3  -4   7       29.29       30.81      3.70 o
   4  -4   7      375.57      365.47      9.29 o
   5  -4   7      200.12      216.16     10.96 o
   6  -4   7       75.03       55.05      2.26 o
   7  -4   7       74.79       45.74      5.25 o
   8  -4   7      135.57      139.08     13.91 o
   9  -4   7        2.55       10.83      4.02 o
  -8  -3   7        8.06        3.16      1.33 o
  -7  -3   7        5.06       13.44      1.94 o
  -6  -3   7       20.47       30.94      1.83 o
  -5  -3   7       28.76       20.47      1.63 o
  -4  -3   7       96.86      104.14      6.99 o
  -3  -3   7       23.30       36.57      1.78 o
  -2  -3   7     1489.06     1497.26     26.49 o
  -1  -3   7      161.57      132.32      5.36 o
   0  -3   7       32.46       36.26      1.59 o
   1  -3   7      128.06      137.04      2.58 o
   2  -3   7      701.20      800.02     16.59 o
   3  -3   7     1343.77     1313.49     22.64 o
   4  -3   7        3.14        5.12      0.80 o
   5  -3   7        2.32        3.02      1.03 o
   6  -3   7      109.48      102.92     14.39 o
   7  -3   7      168.71      147.87      5.63 o
   8  -3   7       29.32       26.74      3.71 o
   9  -3   7      226.57      208.48     10.75 o
  10  -3   7       16.05       23.63      3.51 o
  -8  -2   7       69.97       90.82      4.84 o
  -7  -2   7       81.05       86.04      3.89 o
  -6  -2   7        5.78       14.58      5.58 o
  -5  -2   7       41.83       53.16      3.59 o
  -4  -2   7      147.03      168.06      9.58 o
  -3  -2   7     1916.20     1968.33     46.75 o
  -2  -2   7       94.91      126.46      4.97 o
  -1  -2   7      208.15      215.25     21.32 o
   0  -2   7       23.67       16.00      0.84 o
   1  -2   7     1377.48     1324.33     18.28 o
   2  -2   7       49.76       58.64      6.44 o
   3  -2   7     2464.61     2484.84     40.86 o
   4  -2   7       16.99       22.30      2.29 o
   5  -2   7        1.69        0.24      1.88 o
   6  -2   7      204.00      185.49      3.45 o
   7  -2   7        5.27       13.59      1.53 o
   8  -2   7      368.28      372.94      7.91 o
   9  -2   7       29.82       27.34      4.90 o
  10  -2   7      165.31      190.86     11.18 o
  -8  -1   7        6.85        7.32      1.44 o
  -7  -1   7       90.09       64.44      3.37 o
  -6  -1   7       17.14       55.98      3.48 o
  -5  -1   7      352.70      314.43     23.97 o
  -4  -1   7      117.08      116.18     15.48 o
  -3  -1   7      280.83      242.44      5.92 o
  -2  -1   7      628.03      638.28     11.24 o
  -1  -1   7        0.13        2.01      2.63 o
   0  -1   7       11.63       10.65      0.93 o
   1  -1   7       49.10       61.18      5.54 o
   2  -1   7     2018.62     1844.90     39.37 o
   3  -1   7     1536.05     1437.57     43.56 o
   4  -1   7      533.04      513.19      7.05 o
   5  -1   7      344.07      295.42      4.38 o
   6  -1   7      450.52      448.82      5.95 o
   7  -1   7      185.91      225.42      8.15 o
   8  -1   7      250.48      235.80     10.73 o
   9  -1   7       13.05       10.30      1.19 o
  10  -1   7       59.04       48.13      3.68 o
  11  -1   7        7.38        9.02      3.84 o
  -8   0   7      161.91      196.05      8.04 o
  -7   0   7      198.88      245.18      8.30 o
  -6   0   7       66.61       57.51     10.12 o
  -5   0   7        0.09       -1.22      1.10 o
  -4   0   7       69.32       62.48      1.77 o
  -3   0   7      826.53      856.60     27.64 o
  -2   0   7        2.77        0.43      0.32 o
  -1   0   7        1.01        1.57      0.34 o
   0   0   7      444.94      470.84      8.81 o
   1   0   7       10.73        8.78      0.69 o
   2   0   7        2.43        5.92      0.94 o
   3   0   7      203.11      179.86     10.36 o
   4   0   7        1.29        3.44      0.46 o
   5   0   7      135.04      123.82      3.93 o
   6   0   7       98.57      106.23      5.33 o
   7   0   7      224.10      222.82      6.10 o
   8   0   7       56.15       38.52      2.05 o
   9   0   7       25.03       21.60      2.64 o
  10   0   7      189.55      171.35     10.16 o
  11   0   7        2.80        4.25      2.93 o
  -8   1   7        2.02        1.01      0.97 o
  -7   1   7       48.21       31.59      2.61 o
  -6   1   7      336.79      359.73      8.68 o
  -5   1   7       42.96       51.20      5.12 o
  -4   1   7      275.96      251.75     11.10 o
  -3   1   7       15.14        6.23      0.45 o
  -2   1   7      133.14      139.89      3.64 o
  -1   1   7        4.96       16.69      0.71 o
   0   1   7     2398.81     2237.05     26.67 o
   1   1   7        1.50        4.32      0.79 o
   2   1   7        3.44        7.00      0.49 o
   3   1   7      321.42      283.42      4.65 o
   4   1   7       66.19       51.60      5.32 o
   5   1   7      111.37      118.02      6.49 o
   6   1   7      448.86      381.17     18.32 o
   7   1   7      991.97     1020.47     12.54 o
   8   1   7      295.78      299.60      6.72 o
   9   1   7       70.70       71.74      2.12 o
  10   1   7       29.47       26.30      2.68 o
  11   1   7       11.55       10.64      2.47 o
  12   1   7       15.49       11.95      2.83 o
  -8   2   7       56.50       73.30     17.30 o
  -7   2   7      132.86      141.72      5.56 o
  -6   2   7      505.45      503.90     11.27 o
  -5   2   7        0.62        2.82      3.91 o
  -4   2   7      205.52      185.36     11.46 o
  -3   2   7      762.50      751.19     16.08 o
  -2   2   7      435.13      448.85     16.44 o
  -1   2   7        6.65        7.13      3.12 o
   0   2   7       10.36        8.95      0.98 o
   1   2   7     2179.80     2155.53     54.60 o
   2   2   7       36.66       25.06      0.71 o
   3   2   7       36.59       22.91      0.67 o
   4   2   7      201.61      207.83      2.93 o
   5   2   7        9.26        5.17      0.38 o
   6   2   7      139.99      108.90      1.63 o
   7   2   7        4.98        2.93      0.33 o
   8   2   7      260.37      230.99      6.04 o
   9   2   7       35.26       44.63      3.38 o
  10   2   7        7.04        8.83      1.46 o
  11   2   7       93.89      109.99      3.71 o
  12   2   7      119.33      105.20     10.52 o
  -7   3   7       31.39       23.16      1.99 o
  -6   3   7      184.84      215.57      8.55 o
  -5   3   7        3.61        2.19      1.41 o
  -4   3   7        3.63        1.68      1.64 o
  -3   3   7        0.20        0.24      0.49 o
  -2   3   7     1023.11     1080.66     65.78 o
  -1   3   7        9.38       19.88      1.33 o
   0   3   7      432.70      410.61      7.75 o
   1   3   7        5.37        6.80      0.80 o
   2   3   7      797.25      800.34     47.27 o
   3   3   7      183.36      167.21      7.82 o
   4   3   7      521.35      519.83      7.07 o
   5   3   7       28.88       26.36      1.30 o
   6   3   7      258.98      252.10      8.95 o
   7   3   7       97.13       67.70      3.79 o
   8   3   7      256.17      250.49      3.93 o
   9   3   7      166.80      163.29      6.33 o
  10   3   7      111.45       92.01      7.85 o
  11   3   7      369.20      418.90     10.59 o
  12   3   7        0.49        9.22      6.52 o
  -7   4   7       58.60       48.33     13.19 o
  -6   4   7        7.57        8.17      2.50 o
  -5   4   7        3.72       -1.18      0.82 o
  -4   4   7        0.66       -1.46      0.98 o
  -3   4   7       57.69       63.33      1.81 o
  -2   4   7      399.75      384.54     25.64 o
  -1   4   7       20.31       22.05      1.37 o
   0   4   7      528.14      498.84     10.65 o
   1   4   7       45.83       51.99      1.41 o
   2   4   7       79.43       84.44      4.69 o
   3   4   7       72.71       62.78      1.13 o
   4   4   7      522.02      530.94      7.87 o
   5   4   7     3496.03     3356.71     38.44 o
   6   4   7      673.03      663.43      8.74 o
   7   4   7      544.43      547.28     27.56 o
   8   4   7        5.12        4.70      1.34 o
   9   4   7      152.44      132.41      7.45 o
  10   4   7       94.54       98.79      3.10 o
  11   4   7       20.32       34.99      2.07 o
  12   4   7       26.56       23.00      2.14 o
  -6   5   7      111.67      108.69      3.83 o
  -5   5   7        7.25       15.06      4.63 o
  -4   5   7      167.19      160.81      4.20 o
  -3   5   7        5.06        3.01      0.81 o
  -2   5   7      186.74      199.14      6.72 o
  -1   5   7     1242.34     1256.07     21.59 o
   0   5   7     1184.73     1206.99     30.70 o
   1   5   7      348.05      342.99      7.58 o
   2   5   7       17.85       17.09      0.73 o
   3   5   7      290.15      299.48      5.23 o
   4   5   7      222.68      192.48      3.13 o
   5   5   7       76.27       87.28      1.82 o
   6   5   7        1.64        1.00      0.34 o
   7   5   7      149.95      144.75      2.63 o
   8   5   7        9.65        6.48      2.15 o
   9   5   7      377.24      376.08      7.59 o
  10   5   7        9.88        4.27      1.10 o
  11   5   7        7.06       12.10      1.61 o
  12   5   7        0.50        2.43      1.34 o
  -6   6   7       49.02       51.57      6.49 o
  -5   6   7        0.03        0.17      0.90 o
  -4   6   7        9.43       10.18      1.12 o
  -3   6   7      347.90      391.54     12.41 o
  -2   6   7      161.29      138.62      4.02 o
  -1   6   7      440.98      428.41      7.53 o
   0   6   7      724.14      737.92     13.15 o
   1   6   7        6.32        8.00      0.59 o
   2   6   7      157.42      147.08      2.74 o
   3   6   7     1794.75     1818.50     50.71 o
   4   6   7       59.66       56.92      4.40 o
   5   6   7      109.34      102.36      4.57 o
   6   6   7      295.65      296.90      5.30 o
   7   6   7       95.42       83.21      1.81 o
   8   6   7      269.38      262.13      6.80 o
   9   6   7      197.57      181.40      5.19 o
  10   6   7      371.47      416.43      9.91 o
  11   6   7       25.85       20.10      1.98 o
  12   6   7       81.56       94.00      7.50 o
  -5   7   7       67.96       58.87      7.15 o
  -4   7   7       32.92       37.23      2.00 o
  -3   7   7      196.46      220.05      7.19 o
  -2   7   7      139.36      132.24     12.96 o
  -1   7   7      309.98      351.12      8.51 o
   0   7   7       37.79       24.31      4.23 o
   1   7   7        0.27        2.30      1.10 o
   2   7   7      324.14      302.22      5.92 o
   3   7   7       12.75       19.00      1.11 o
   4   7   7      692.43      699.91     19.52 o
   5   7   7       45.67       57.51      1.73 o
   6   7   7      283.86      252.31     11.11 o
   7   7   7        2.05        7.81      1.95 o
   8   7   7      276.00      311.64      5.43 o
   9   7   7      235.09      235.94      4.80 o
  10   7   7       70.34       64.50      3.05 o
  11   7   7       61.51       69.69      4.06 o
  12   7   7       13.34       15.89      3.52 o
  -4   8   7        4.91        7.04      4.58 o
  -3   8   7       67.66       77.88      2.74 o
  -2   8   7       16.90       23.52      3.46 o
  -1   8   7        6.92        6.15      0.85 o
   0   8   7       39.91       43.93      1.48 o
   1   8   7      147.59      116.77      2.64 o
   2   8   7        0.45        1.49      0.97 o
   3   8   7      236.01      230.13      5.00 o
   4   8   7       60.42       69.06      8.23 o
   5   8   7       86.44       69.98      1.91 o
   6   8   7       77.13       71.50      1.70 o
   7   8   7       13.08       21.99      4.05 o
   8   8   7       21.98       16.40      1.10 o
   9   8   7       24.31       16.26      2.21 o
  10   8   7      108.79       91.15     11.35 o
  11   8   7        1.45        9.05      1.52 o
  12   8   7       81.38       79.21      6.49 o
  -3   9   7       36.97       37.62     11.90 o
  -2   9   7       52.39       58.32      2.61 o
  -1   9   7        5.33        4.39      1.28 o
   0   9   7       21.52       26.36      2.58 o
   1   9   7       55.31       59.11      1.75 o
   2   9   7       64.72       64.73      3.79 o
   3   9   7      318.87      358.68     11.37 o
   4   9   7       22.34       14.85      3.53 o
   5   9   7        2.05        1.90      0.85 o
   6   9   7      193.82      209.90      4.75 o
   7   9   7       33.88       35.97      3.32 o
   8   9   7     1281.03     1301.17     26.81 o
   9   9   7        3.51        4.15      1.59 o
  10   9   7      265.88      280.77     14.66 o
  11   9   7       11.56       17.07      2.21 o
  -2  10   7       93.67       87.92      3.95 o
  -1  10   7        7.76        9.31      1.60 o
   0  10   7        9.16        3.52      1.25 o
   1  10   7       84.95       77.04      3.37 o
   2  10   7      168.85      177.46      5.34 o
   3  10   7       13.08        8.64      1.69 o
   4  10   7      162.48      182.08      6.89 o
   5  10   7      187.58      153.91      4.46 o
   6  10   7       21.53       17.80      1.49 o
   7  10   7       20.88       22.74      5.19 o
   8  10   7       61.39       79.27      5.37 o
   9  10   7      268.65      268.56      7.12 o
  10  10   7       86.53       89.69      4.12 o
  11  10   7        0.20        1.98      1.61 o
  -1  11   7        0.51       -0.54      1.27 o
   0  11   7      103.27       88.44      4.18 o
   1  11   7        0.36       -2.50      4.15 o
   2  11   7       39.96       42.26      5.43 o
   3  11   7       59.48       63.06      8.98 o
   4  11   7        4.00        1.82      1.06 o
   5  11   7        2.58        0.91      1.83 o
   6  11   7        4.47       10.40      1.45 o
   7  11   7       12.83        5.10      6.80 o
   8  11   7        1.17        1.76      2.62 o
   9  11   7        9.54        9.36      3.00 o
  10  11   7       84.07       65.83      3.01 o
   1  12   7       10.51       32.07      6.33 o
   2  12   7      119.50      165.91      6.10 o
   3  12   7        2.44        0.93      3.79 o
   4  12   7       22.89       20.90      1.94 o
   5  12   7      194.17      190.48     11.22 o
   6  12   7        4.86       -1.44      1.58 o
   7  12   7      150.28      157.63     16.80 o
   8  12   7       97.75       86.73     10.50 o
   9  12   7       43.60       51.22      6.71 o
   3  13   7      134.51      148.68      5.87 o
   4  13   7       64.68       64.32      5.51 o
   5  13   7        0.02        2.24      1.17 o
   6  13   7       30.82       25.71      6.07 o
   7  13   7       46.97       49.01      3.41 o
  -2  -9   8       21.09        6.10      4.46 o
  -1  -9   8      348.79      406.68     16.12 o
   0  -9   8        8.45        7.10      5.43 o
  -4  -8   8       46.26       44.48      3.39 o
  -3  -8   8       98.11      138.05      6.23 o
  -2  -8   8       20.72       25.19      2.03 o
  -1  -8   8       22.34       26.00      3.76 o
   0  -8   8       14.90       12.20      5.98 o
   1  -8   8      108.32      115.17      9.13 o
   2  -8   8       50.34       48.84     10.15 o
   3  -8   8       40.90       41.41      7.47 o
  -5  -7   8       14.51       15.20      1.38 o
  -4  -7   8      216.39      234.07     11.05 o
  -3  -7   8        3.29        0.80      2.91 o
  -2  -7   8        3.75        2.83      2.13 o
  -1  -7   8      201.83      165.23      5.24 o
   0  -7   8       22.99       29.50      2.24 o
   1  -7   8       12.42       14.40      2.54 o
   2  -7   8      108.98       96.95      8.17 o
   3  -7   8      181.00      198.38      7.05 o
   4  -7   8      171.08      166.29      6.29 o
   5  -7   8       35.42       32.62      4.12 o
  -6  -6   8        0.12        3.40      1.34 o
  -5  -6   8      204.69      191.83      6.60 o
  -4  -6   8       53.38       50.87      2.62 o
  -3  -6   8       11.27       14.96      1.94 o
  -2  -6   8      558.47      559.22     14.44 o
  -1  -6   8        0.42        6.07      3.61 o
   0  -6   8       32.27       41.16      1.93 o
   1  -6   8        4.38       13.66      2.07 o
   2  -6   8       14.88       13.99      1.57 o
   3  -6   8      261.53      285.53      7.38 o
   4  -6   8        6.40        6.15      4.15 o
   5  -6   8        9.65       20.57      4.62 o
   6  -6   8       50.72       43.28      3.76 o
  -7  -5   8      137.15      102.54      5.15 o
  -6  -5   8       62.74       88.72      4.57 o
  -5  -5   8      161.13      174.56      6.09 o
  -4  -5   8       68.14      119.43      9.31 o
  -3  -5   8       50.04       49.70      2.48 o
  -2  -5   8        9.19        9.33      2.23 o
  -1  -5   8       21.29       18.91      2.10 o
   0  -5   8      485.45      433.75      7.84 o
   1  -5   8       56.77       39.86      6.84 o
   2  -5   8        0.80       -0.59      1.76 o
   3  -5   8       22.31       25.79      3.33 o
   4  -5   8      317.64      325.50     11.50 o
   5  -5   8        2.11        3.65      1.82 o
   6  -5   8       40.59       41.87      6.30 o
   7  -5   8       44.27       47.76      3.04 o
  -7  -4   8      137.45      165.79      7.39 o
  -6  -4   8      194.06      186.02      6.35 o
  -5  -4   8      193.45      168.01      6.38 o
  -4  -4   8        0.77       -1.35      3.16 o
  -3  -4   8       52.43       58.92     10.96 o
  -2  -4   8      456.67      441.14      8.53 o
  -1  -4   8       27.40        9.07      1.78 o
   0  -4   8        0.09        2.72      0.62 o
   1  -4   8       21.48       24.17      4.82 o
   2  -4   8      178.81      189.76      5.62 o
   3  -4   8       76.86       69.53      4.43 o
   4  -4   8        9.27       22.83      4.96 o
   5  -4   8        3.24       -2.19      2.81 o
   6  -4   8       54.96       60.11      5.15 o
   7  -4   8      272.12      299.78     21.02 o
   8  -4   8       15.90       13.71      2.23 o
  -7  -3   8        0.20        0.72      1.22 o
  -6  -3   8       38.04       30.43      4.71 o
  -5  -3   8       29.09       21.42      3.51 o
  -4  -3   8        0.83        5.95      2.05 o
  -3  -3   8      321.04      305.92      9.26 o
  -2  -3   8        2.00        0.75      1.02 o
  -1  -3   8      160.12      130.79      2.73 o
   0  -3   8      343.08      382.49      9.53 o
   1  -3   8       90.73       69.39      2.60 o
   2  -3   8       12.81       13.69      3.86 o
   3  -3   8       76.98       79.74      3.06 o
   4  -3   8       83.25       93.26      3.16 o
   5  -3   8       21.05       18.49      2.87 o
   6  -3   8        7.55        6.74      3.41 o
   7  -3   8       68.00       50.26      1.84 o
   8  -3   8      139.98      145.31      8.96 o
   9  -3   8       69.49       84.61      4.48 o
  -7  -2   8        0.09       10.83      2.90 o
  -6  -2   8       63.45       78.92      5.53 o
  -5  -2   8        1.63        6.02      6.78 o
  -4  -2   8       34.00       54.35      6.42 o
  -3  -2   8       15.13       19.94      4.27 o
  -2  -2   8       55.90       52.50      2.77 o
  -1  -2   8      319.10      272.24      7.96 o
   0  -2   8       50.34       69.52      4.80 o
   1  -2   8       90.24       85.53      1.85 o
   2  -2   8      341.09      306.79      4.79 o
   3  -2   8        2.21        1.63      0.65 o
   4  -2   8        2.65        0.28      0.88 o
   5  -2   8       51.65       76.70      4.52 o
   6  -2   8      718.84      698.31     11.35 o
   7  -2   8        0.12        3.71      3.40 o
   8  -2   8      144.58      151.94      5.03 o
   9  -2   8      123.69      133.80      4.99 o
  10  -2   8        0.76       -1.13      1.10 o
  -7  -1   8       61.32       59.58      4.10 o
  -6  -1   8       79.97       83.47      7.69 o
  -5  -1   8        0.21       -0.58      1.83 o
  -4  -1   8      154.61      156.76     10.65 o
  -3  -1   8       21.31       14.60      5.85 o
  -2  -1   8        0.12        8.84      3.18 o
  -1  -1   8      273.94      263.77      6.02 o
   0  -1   8      562.51      688.62     31.54 o
   1  -1   8      167.32      197.30     10.96 o
   2  -1   8       14.21       14.33      1.02 o
   3  -1   8     1654.54     1720.28     77.67 o
   4  -1   8       52.29       43.40      5.15 o
   5  -1   8      610.71      614.01      7.32 o
   6  -1   8     1412.84     1455.14     17.87 o
   7  -1   8        7.45        8.62      3.29 o
   8  -1   8      103.60       78.05      4.03 o
   9  -1   8      125.44      151.23      6.04 o
  10  -1   8        1.56        6.81      1.77 o
  -7   0   8       37.22       14.51      2.18 o
  -6   0   8        1.57        5.04      2.38 o
  -5   0   8        8.99       10.81      3.53 o
  -4   0   8      171.22      139.80     10.44 o
  -3   0   8     1145.16     1268.79     39.54 o
  -2   0   8        7.93        5.71      0.66 o
  -1   0   8      379.89      406.69      8.81 o
   0   0   8      522.48      502.25     10.62 o
   1   0   8      263.79      269.48      7.80 o
   2   0   8       31.36       25.74      2.35 o
   3   0   8     2697.66     2773.05     33.94 o
   4   0   8       13.28       11.48      1.63 o
   5   0   8        0.26        1.22      0.91 o
   6   0   8        0.98       -0.43      0.51 o
   7   0   8      135.47      147.99      3.65 o
   8   0   8       31.76       30.16      1.31 o
   9   0   8       18.25       16.52      1.21 o
  10   0   8      190.43      194.27     13.24 o
  11   0   8      107.69      103.61      4.86 o
  -7   1   8        3.28       -1.22      1.71 o
  -6   1   8        1.91        3.24      3.42 o
  -5   1   8        0.92        0.74      1.84 o
  -4   1   8      146.92      149.87      4.40 o
  -3   1   8      573.22      575.42     23.91 o
  -2   1   8       12.28        9.55      0.69 o
  -1   1   8      103.89       85.81      1.74 o
   0   1   8       51.43       44.18      1.99 o
   1   1   8      424.30      405.23      5.97 o
   2   1   8      247.63      223.23      3.73 o
   3   1   8      416.02      454.26      9.88 o
   4   1   8      619.35      605.39     15.21 o
   5   1   8     1478.88     1461.22     31.65 o
   6   1   8       21.70       13.45      0.71 o
   7   1   8        0.98        0.77      1.21 o
   8   1   8        1.89        7.19      1.11 o
   9   1   8       24.95       23.87      1.33 o
  10   1   8      104.83      113.96      2.91 o
  11   1   8       44.63       48.83      2.91 o
  -7   2   8        3.99        3.93      3.43 o
  -6   2   8       36.76       35.45      2.39 o
  -5   2   8      421.18      394.36     19.71 o
  -4   2   8       28.35       15.97      3.59 o
  -3   2   8      487.21      456.74     29.44 o
  -2   2   8       43.36       29.27      3.09 o
  -1   2   8      156.00      158.79      3.06 o
   0   2   8       12.73       14.38      1.99 o
   1   2   8       62.95       48.12      1.07 o
   2   2   8      246.15      239.86      3.61 o
   3   2   8      492.83      529.92     23.97 o
   4   2   8       38.45       27.31      1.04 o
   5   2   8     1426.36     1431.80     16.83 o
   6   2   8      514.73      471.63      5.74 o
   7   2   8      102.65      115.24      2.13 o
   8   2   8        0.87        3.43      1.27 o
   9   2   8       63.64       49.46      1.81 o
  10   2   8       58.47       56.94      2.06 o
  11   2   8      210.16      214.42      8.46 o
  12   2   8       90.19       66.05      6.10 o
  -7   3   8       40.94       43.41      2.55 o
  -6   3   8       58.70       74.36      3.03 o
  -5   3   8      123.89      125.17      3.66 o
  -4   3   8      573.94      602.49     13.34 o
  -3   3   8      102.94      125.22      6.45 o
  -2   3   8        1.89        5.29      0.85 o
  -1   3   8      389.91      359.56     24.25 o
   0   3   8      300.03      291.91     15.92 o
   1   3   8        8.61        5.96      0.66 o
   2   3   8      166.55      159.82      5.61 o
   3   3   8       88.74       91.83      2.76 o
   4   3   8      764.15      687.92      9.15 o
   5   3   8      321.58      293.34      4.01 o
   6   3   8       45.18       30.20      1.52 o
   7   3   8       79.11       64.84      1.32 o
   8   3   8       51.55       42.48      2.11 o
   9   3   8      400.56      399.26     12.99 o
  10   3   8        1.45        3.89      1.03 o
  11   3   8       26.97       27.14      6.88 o
  12   3   8        4.54        8.31      1.63 o
  -6   4   8      129.58      128.16     14.14 o
  -5   4   8       49.92       30.38      1.85 o
  -4   4   8      345.04      348.51      7.63 o
  -3   4   8       44.14       49.12      2.02 o
  -2   4   8        8.08       10.83      2.65 o
  -1   4   8      139.81      124.75      5.23 o
   0   4   8       90.71       83.04     11.55 o
   1   4   8       55.56       45.55      1.52 o
   2   4   8       71.09       71.81      1.97 o
   3   4   8      779.78      814.73     13.60 o
   4   4   8        0.87        0.78      0.55 o
   5   4   8       87.79       73.69      1.42 o
   6   4   8       24.52       20.02      0.83 o
   7   4   8       10.69       14.23      1.48 o
   8   4   8        5.53        2.59      0.54 o
   9   4   8      118.73      124.65      4.44 o
  10   4   8       35.79       28.72      1.71 o
  11   4   8      309.46      330.15      8.62 o
  12   4   8        0.55        5.76      1.32 o
  -6   5   8      103.69      106.57      4.34 o
  -5   5   8       46.44       38.52      2.03 o
  -4   5   8      131.91      121.52      6.08 o
  -3   5   8       71.44       70.86      2.19 o
  -2   5   8       36.46       40.98      1.63 o
  -1   5   8       55.47       57.58      2.84 o
   0   5   8      588.89      661.32     21.86 o
   1   5   8       73.96       79.21      3.17 o
   2   5   8       47.58       47.70      4.08 o
   3   5   8      254.31      253.76      4.76 o
   4   5   8      301.40      278.95      4.43 o
   5   5   8      844.98      822.10     11.64 o
   6   5   8       49.04       48.26      3.06 o
   7   5   8      112.25      114.67      2.09 o
   8   5   8      376.30      377.36      5.99 o
   9   5   8        0.07        2.02      0.60 o
  10   5   8      521.88      501.04     12.34 o
  11   5   8       59.05       74.56      3.24 o
  12   5   8        8.71        6.85      2.55 o
  -5   6   8        6.94       10.84      1.74 o
  -4   6   8       49.72       60.99      5.33 o
  -3   6   8       28.74       25.27      3.23 o
  -2   6   8      144.42      143.84      6.72 o
  -1   6   8       29.91       37.73      1.77 o
   0   6   8      223.77      219.45      4.86 o
   1   6   8      577.16      557.12     10.32 o
   2   6   8      123.18      124.81      3.96 o
   3   6   8        0.97        2.73      0.77 o
   4   6   8     1299.91     1179.53     25.78 o
   5   6   8       67.37       46.32      1.43 o
   6   6   8       58.98       46.79      1.80 o
   7   6   8      441.89      468.59      7.58 o
   8   6   8      504.69      477.37      8.23 o
   9   6   8       25.00       33.17      3.18 o
  10   6   8        2.54        0.86      0.61 o
  11   6   8       10.43       11.34      1.94 o
  12   6   8       34.68       58.72      6.10 o
  -5   7   8        0.40       -3.07      2.05 o
  -4   7   8       49.11       63.11     11.44 o
  -3   7   8        0.96        2.58      1.28 o
  -2   7   8       57.66       63.52      2.15 o
  -1   7   8       36.17       31.08      1.38 o
   0   7   8      408.50      424.00     13.86 o
   1   7   8      137.72      124.04      5.65 o
   2   7   8      679.05      706.57     12.97 o
   3   7   8       32.50       30.71      4.96 o
   4   7   8       62.41       63.29      1.73 o
   5   7   8      160.55      128.59      3.24 o
   6   7   8      121.83      121.72      4.16 o
   7   7   8       84.20       82.50      2.41 o
   8   7   8      154.50      162.81      3.79 o
   9   7   8        9.32        7.55      1.51 o
  10   7   8      221.31      221.12      5.28 o
  11   7   8       26.14       29.87      2.78 o
  12   7   8       64.59       50.88      5.67 o
  -4   8   8      110.22      127.46     11.44 o
  -3   8   8      141.95      158.39      4.14 o
  -2   8   8        0.08       -0.44      0.73 o
  -1   8   8       49.18       69.45      9.07 o
   0   8   8       66.16       56.65      2.15 o
   1   8   8      106.43      103.49      2.78 o
   2   8   8      145.85      164.36      4.87 o
   3   8   8      685.09      632.97     13.16 o
   4   8   8      366.25      327.70     18.66 o
   5   8   8       59.68       51.47      2.07 o
   6   8   8       43.74       44.60      1.93 o
   7   8   8      162.94      161.04      3.91 o
   8   8   8       83.59       84.85      3.43 o
   9   8   8      105.28      105.63      3.67 o
  10   8   8       26.94       29.49      5.24 o
  11   8   8        9.57        8.06      1.88 o
  -3   9   8       75.81       70.68      4.53 o
  -2   9   8       24.83       21.58      1.94 o
  -1   9   8       66.85       88.63      4.85 o
   0   9   8       26.47       34.78      2.61 o
   1   9   8       30.55       35.93      8.05 o
   2   9   8       18.23       26.15      1.87 o
   3   9   8      112.26      138.74      8.89 o
   4   9   8       78.59       60.40      9.60 o
   5   9   8      248.00      246.03      5.51 o
   6   9   8       60.36       59.93      3.84 o
   7   9   8        0.85       -0.83      0.76 o
   8   9   8      105.33       80.75     15.42 o
   9   9   8       91.50      104.85      3.46 o
  10   9   8        6.85       15.03      3.44 o
  11   9   8       21.50       20.58      8.32 o
  -2  10   8        4.66        6.38      4.58 o
  -1  10   8        0.98       -1.08      3.10 o
   0  10   8       94.47      102.66     13.73 o
   1  10   8       30.13       33.33      4.96 o
   2  10   8       14.36       10.43      6.39 o
   3  10   8       95.24       94.14     12.16 o
   4  10   8        9.79        6.01      3.91 o
   5  10   8        0.29        2.46      1.01 o
   6  10   8      360.63      441.34     10.12 o
   7  10   8        7.62        9.66      1.26 o
   8  10   8       97.01       95.77      3.63 o
   9  10   8        5.75        8.13      1.26 o
  10  10   8       29.45       26.61      9.35 o
  11  10   8      104.81      118.78      5.87 o
   0  11   8        5.95       11.31      4.93 o
   1  11   8        4.74        9.10      3.35 o
   2  11   8        2.21       -0.41      1.31 o
   3  11   8      113.62       96.56     11.88 o
   4  11   8       62.53       64.20     13.21 o
   5  11   8        0.01       -1.81      1.21 o
   6  11   8       40.17       30.45      2.11 o
   7  11   8      378.71      405.25     37.84 o
   8  11   8      263.48      270.29      8.63 o
   9  11   8       15.15       13.28      2.46 o
  10  11   8       71.27       88.51     15.71 o
   2  12   8       30.87       34.41      5.16 o
   3  12   8        9.16       12.25      5.83 o
   4  12   8       10.09        6.96      1.55 o
   5  12   8       14.32       12.20      2.02 o
   6  12   8        4.03        2.87      1.33 o
   7  12   8       12.52       10.98      4.74 o
   8  12   8       19.67       15.69      5.72 o
  -1  -8   9       90.40       98.90     18.64 o
   0  -8   9       85.85       70.03     13.35 o
   1  -8   9      120.83      117.94      4.48 o
  -4  -7   9       36.41       44.83      3.28 o
  -3  -7   9       28.33       16.23      2.56 o
  -2  -7   9        3.20        2.13      1.55 o
  -1  -7   9      210.67      202.62      8.73 o
   0  -7   9       82.42      104.94      5.60 o
   1  -7   9       19.51       32.32      3.26 o
   2  -7   9       91.86       86.68      5.10 o
   3  -7   9        7.61       -0.04      1.26 o
   4  -7   9        5.57       18.80     10.85 o
  -5  -6   9       32.13       18.86      2.66 o
  -4  -6   9       41.23       19.74      2.74 o
  -3  -6   9        0.34       -1.34      1.89 o
  -2  -6   9       13.16       27.76      2.88 o
  -1  -6   9       49.73       41.62      2.96 o
   0  -6   9        0.81        5.42      3.77 o
   1  -6   9       23.93       23.53      5.66 o
   2  -6   9      142.06      120.42      6.24 o
   3  -6   9       81.93       64.23     14.93 o
   4  -6   9      205.41      180.31     28.09 o
   5  -6   9       14.41       11.85      3.48 o
  -5  -5   9       10.71       16.25      5.92 o
  -4  -5   9      183.61      201.08     29.40 o
  -3  -5   9        0.09       -0.03      1.28 o
  -2  -5   9      202.58      194.11     21.01 o
  -1  -5   9        0.11        1.50      2.56 o
   0  -5   9        7.67        1.10      0.89 o
   1  -5   9        1.84        0.79      0.72 o
   2  -5   9        2.23       12.44      2.33 o
   3  -5   9      256.25      271.22     10.63 o
   4  -5   9        4.99        2.62      3.12 o
   5  -5   9      112.97      111.22      3.95 o
   6  -5   9        5.66        2.09      2.93 o
   7  -5   9       69.74       76.41      3.13 o
  -6  -4   9       12.89        5.22      1.96 o
  -5  -4   9      188.30      224.88      9.57 o
  -4  -4   9       47.49       32.64      2.79 o
  -3  -4   9       50.93       39.64      2.75 o
  -2  -4   9      122.33      127.84      7.06 o
  -1  -4   9      232.89      235.26      6.13 o
   0  -4   9        0.69        3.20      1.34 o
   1  -4   9      225.17      196.84      5.60 o
   2  -4   9        5.50        3.02      4.51 o
   3  -4   9       90.46       87.38      2.84 o
   4  -4   9       25.20       25.59      2.02 o
   5  -4   9       54.56       56.79      6.07 o
   6  -4   9       10.76       12.51      3.48 o
   7  -4   9       64.73       57.30      2.72 o
   8  -4   9      250.62      213.73      7.57 o
  -6  -3   9        0.33        2.67      1.95 o
  -5  -3   9      218.05      193.62      6.88 o
  -4  -3   9      142.19      162.98      6.18 o
  -3  -3   9       22.55       17.18      2.04 o
  -2  -3   9       77.16       89.20      5.21 o
  -1  -3   9       10.44        8.31      4.19 o
   0  -3   9        3.63        1.40      1.15 o
   1  -3   9      348.82      367.04      6.61 o
   2  -3   9      566.80      526.08      7.97 o
   3  -3   9       34.14       32.27      1.73 o
   4  -3   9       19.47       16.44      1.31 o
   5  -3   9      263.02      301.53      6.51 o
   6  -3   9       93.93       95.03      3.12 o
   7  -3   9      112.02      107.30      7.99 o
   8  -3   9       57.21       71.70      8.29 o
  -6  -2   9       14.89       12.18      1.85 o
  -5  -2   9      250.98      326.76      9.52 o
  -4  -2   9      303.13      288.62      9.01 o
  -3  -2   9       46.17       66.79     10.49 o
  -1  -2   9       27.51       25.64      2.12 o
   0  -2   9      155.34      182.55     15.00 o
   1  -2   9      124.93      148.17     10.51 o
   2  -2   9      232.36      219.04     15.39 o
   3  -2   9      251.30      283.29      4.61 o
   4  -2   9       13.77       18.41      1.59 o
   5  -2   9        2.27        3.33      1.01 o
   6  -2   9        9.32       12.86      1.49 o
   7  -2   9       73.68       70.73      6.99 o
   8  -2   9       40.62       44.55     11.81 o
   9  -2   9      274.34      270.70     17.08 o
  -6  -1   9       14.02       33.48      3.07 o
  -5  -1   9       24.55       21.11      2.23 o
  -4  -1   9      314.60      282.73     19.75 o
  -3  -1   9        0.49        8.82      1.93 o
  -2  -1   9        8.31       13.26      0.90 o
  -1  -1   9       10.65       10.46      1.02 o
   0  -1   9        2.47        6.74      6.73 o
   1  -1   9        1.03        1.00      0.84 o
   2  -1   9       14.92       22.87      3.32 o
   3  -1   9      227.65      190.46     10.73 o
   4  -1   9       33.11       24.33      2.77 o
   5  -1   9      147.73      117.33     10.02 o
   6  -1   9       23.11       21.57      1.33 o
   7  -1   9      553.36      564.41      9.56 o
   8  -1   9        4.49       12.31      1.84 o
   9  -1   9      320.15      277.34      7.41 o
  10  -1   9      120.68      117.99      4.44 o
  -6   0   9        3.32       10.25      2.19 o
  -5   0   9       85.91       57.18      2.81 o
  -4   0   9      132.34      156.12     13.10 o
  -3   0   9       11.34       12.49      5.10 o
  -2   0   9       36.17       21.26      5.25 o
  -1   0   9      546.34      572.97     12.12 o
   0   0   9       30.82       53.11      2.26 o
   1   0   9     1360.95     1213.18     24.32 o
   2   0   9        1.05        0.08      1.34 o
   3   0   9        5.76       -0.08      3.40 o
   4   0   9      225.98      224.10      6.74 o
   5   0   9       58.54       72.52      1.59 o
   6   0   9      325.06      346.59      8.44 o
   7   0   9        1.72        2.46      1.95 o
   8   0   9      326.55      305.34      9.14 o
   9   0   9       27.01       22.01      1.38 o
  10   0   9       20.03       12.98      2.13 o
  -6   1   9        0.02       -0.24      1.84 o
  -5   1   9      217.56      201.00     12.38 o
  -4   1   9        3.06       15.65      1.73 o
  -3   1   9       68.87       43.72      1.93 o
  -2   1   9      201.08      195.50      4.47 o
  -1   1   9       18.68       10.61      0.77 o
   0   1   9      319.44      360.12     10.69 o
   1   1   9      346.66      290.30      4.97 o
   2   1   9      176.51      208.75      5.91 o
   3   1   9      218.42      223.05      3.73 o
   4   1   9       60.08       64.81      4.96 o
   5   1   9      300.27      281.89      4.27 o
   6   1   9      708.00      727.94     12.79 o
   7   1   9       21.51       22.93      2.52 o
   8   1   9       74.49       63.20      7.79 o
   9   1   9       85.82       73.51      2.34 o
  10   1   9      113.23      102.01      3.20 o
  11   1   9       64.88       60.68      8.51 o
  -6   2   9        0.35       -1.81      1.21 o
  -5   2   9       21.01        8.99      1.46 o
  -4   2   9        5.92        0.54      1.40 o
  -3   2   9        2.59        4.92      2.68 o
  -2   2   9       90.97       82.40      5.71 o
  -1   2   9      258.49      250.53      8.94 o
   0   2   9      230.89      206.88      8.90 o
   1   2   9        5.16        5.74      1.70 o
   2   2   9      241.55      204.50      3.35 o
   3   2   9      609.17      589.71     12.87 o
   4   2   9      709.55      709.49      9.54 o
   5   2   9      636.37      604.37     20.63 o
   6   2   9       32.26       31.05      1.29 o
   7   2   9        0.15        3.26      2.94 o
   8   2   9      364.39      371.70      6.13 o
   9   2   9        3.19        0.31      2.13 o
  10   2   9      223.02      229.26      5.62 o
  11   2   9        0.55       -1.10      1.60 o
  -6   3   9        7.45       16.01      1.88 o
  -5   3   9       11.55       12.87      1.93 o
  -4   3   9        0.32        4.31      1.43 o
  -3   3   9        9.32        4.71      1.66 o
  -2   3   9      172.88      172.01      6.27 o
  -1   3   9      384.93      339.57      7.51 o
   0   3   9       69.53       60.79      5.25 o
   1   3   9        1.13        9.41      0.73 o
   2   3   9       28.46       44.73      2.21 o
   3   3   9       52.98       49.76      1.55 o
   4   3   9      963.17      984.19     13.72 o
   5   3   9      293.65      279.94      9.98 o
   6   3   9      695.32      707.95     22.34 o
   7   3   9        7.56        8.57      0.62 o
   8   3   9      102.54       77.57      5.89 o
   9   3   9       37.24       35.74      5.13 o
  10   3   9       37.80       44.16      5.44 o
  11   3   9        0.36       -2.46      1.69 o
  -5   4   9      171.76      198.70      5.94 o
  -4   4   9       11.71       14.36      1.67 o
  -3   4   9        3.21        1.94      2.38 o
  -2   4   9        1.91        5.07      1.71 o
  -1   4   9      407.00      421.52      8.97 o
   0   4   9      106.87      119.31      9.54 o
   1   4   9        6.09       13.19      2.71 o
   2   4   9       37.81       48.30      2.07 o
   3   4   9       65.58       77.16      2.69 o
   4   4   9        3.36        2.82      1.82 o
   5   4   9      668.00      660.85     11.08 o
   6   4   9     1316.93     1254.34     30.90 o
   7   4   9        6.94        5.34      0.66 o
   8   4   9       77.87       65.03      3.77 o
   9   4   9       31.08       19.56      1.14 o
  10   4   9      181.40      181.92     14.67 o
  11   4   9        3.78        3.06      1.20 o
  -5   5   9       19.62       15.04      2.01 o
  -4   5   9      197.39      197.65      5.60 o
  -3   5   9       11.61        2.54      1.21 o
  -2   5   9       37.25       32.19      1.44 o
  -1   5   9      608.87      621.16     14.30 o
   0   5   9      243.93      224.19      8.16 o
   1   5   9      185.36      165.27      4.83 o
   2   5   9      889.84      921.54     27.50 o
   3   5   9      127.00      134.39      7.49 o
   4   5   9      174.57      157.60      7.37 o
   5   5   9       75.97       62.06      4.00 o
   6   5   9       74.83      100.99      2.29 o
   7   5   9        7.61       16.58      0.85 o
   8   5   9      247.27      210.77      7.90 o
   9   5   9      335.60      351.48      6.54 o
  10   5   9       53.18       48.85      2.15 o
  11   5   9      207.19      234.11      9.31 o
  12   5   9       15.43       26.25      3.96 o
  -4   6   9      371.87      379.66     11.83 o
  -3   6   9        0.19        1.93      0.85 o
  -2   6   9      285.51      296.19      9.66 o
  -1   6   9       26.80       19.42      2.21 o
   0   6   9        9.91        7.87      1.21 o
   1   6   9        1.37        0.65      0.55 o
   2   6   9      102.91       81.87      7.30 o
   3   6   9      490.34      515.33     11.08 o
   4   6   9       15.31       17.41      1.07 o
   5   6   9      281.28      279.66     14.83 o
   6   6   9      117.41      123.13      8.15 o
   7   6   9       51.28       42.10      1.72 o
   8   6   9      112.82      123.91      8.74 o
   9   6   9      107.02      140.75      4.43 o
  10   6   9        3.93        4.81      3.41 o
  11   6   9       35.51       37.82      5.16 o
  -4   7   9      275.53      264.34     11.59 o
  -3   7   9        3.13        4.61      1.00 o
  -2   7   9       45.43       49.79      1.91 o
  -1   7   9      134.16      155.05      3.70 o
   0   7   9       34.82       32.79      1.55 o
   1   7   9        2.24        0.18      1.22 o
   2   7   9        0.07       -1.33      0.90 o
   3   7   9      163.78      144.07      5.73 o
   4   7   9       34.97       32.06      3.27 o
   5   7   9      522.91      545.07     10.02 o
   6   7   9        5.10        5.05      0.83 o
   7   7   9      114.34      128.89      7.43 o
   8   7   9        0.65        0.29      2.50 o
   9   7   9       41.98       31.18      5.49 o
  10   7   9        4.77        7.54      1.06 o
  11   7   9       81.28       73.61      6.44 o
  -3   8   9       57.90       64.07      3.66 o
  -2   8   9      156.54      148.22      4.73 o
  -1   8   9       85.13       84.41      3.16 o
   0   8   9        6.57        2.31      3.60 o
   1   8   9        5.36       13.93      2.41 o
   2   8   9      116.41      119.81      8.92 o
   3   8   9       36.50       34.52      2.18 o
   4   8   9        6.03        4.82      1.34 o
   5   8   9        0.24        5.05      3.18 o
   6   8   9       32.62       28.51      1.50 o
   7   8   9      244.85      254.38     18.13 o
   8   8   9      207.58      210.09     11.82 o
   9   8   9       34.60       28.94      3.35 o
  10   8   9        0.02       -1.03      0.69 o
  11   8   9      145.36      185.98     11.45 o
  -2   9   9        0.82        2.67      1.25 o
  -1   9   9        3.76        6.17      1.47 o
   0   9   9       26.86       16.67      1.76 o
   1   9   9        6.95        8.00      3.49 o
   2   9   9      142.73      150.60     17.53 o
   3   9   9       44.66       47.12      2.52 o
   4   9   9       15.25       17.49      2.55 o
   5   9   9       16.35       26.83      3.01 o
   6   9   9       39.83       29.42      1.77 o
   7   9   9       17.05       14.14      2.45 o
   8   9   9        9.23       12.39      3.99 o
   9   9   9       31.66       33.46      2.12 o
  10   9   9        4.42       -0.26      1.34 o
  11   9   9       88.68       91.61      4.92 o
  -1  10   9       42.64       39.15      6.78 o
   0  10   9       25.47       37.06      9.73 o
   1  10   9       84.63       67.85      3.43 o
   2  10   9       63.45       75.32      5.76 o
   3  10   9        0.18       -0.79      1.40 o
   4  10   9       67.15       55.32      3.03 o
   5  10   9       64.48       85.22     10.12 o
   6  10   9        6.13        1.56      1.28 o
   7  10   9       32.89       32.05      3.58 o
   8  10   9        5.55        5.18      4.57 o
   9  10   9        4.07        6.47      4.33 o
  10  10   9        0.27        0.24      1.84 o
   1  11   9        0.47        9.67      4.43 o
   2  11   9        0.11        3.64      3.54 o
   3  11   9       19.95       15.17      1.79 o
   4  11   9       55.00       56.51      3.09 o
   5  11   9        1.88        0.66      1.21 o
   6  11   9      125.25      128.62     10.40 o
   7  11   9        1.36       -1.07      4.27 o
   8  11   9      125.17      104.79     12.77 o
   9  11   9       32.21       45.23      2.71 o
   3  12   9        1.11        5.39      4.57 o
   4  12   9       34.88       25.02      2.24 o
   5  12   9        9.87       11.75      4.73 o
   6  12   9      181.76      176.53      6.30 o
   7  12   9       51.91       44.59      9.84 o
   0  -7  10       51.53       29.03      4.65 o
   1  -7  10       31.80       34.89      3.72 o
  -3  -6  10       58.32       63.45      4.35 o
  -2  -6  10        0.03       -4.04      3.06 o
  -1  -6  10       88.14      100.69      5.24 o
   0  -6  10      104.91      127.46     10.68 o
   1  -6  10       65.38       61.80     10.65 o
   2  -6  10        6.46        9.60      5.12 o
   3  -6  10        7.88        5.58      1.67 o
   4  -6  10        0.10        0.33      3.10 o
  -4  -5  10       18.32       31.89      2.91 o
  -3  -5  10        9.07        8.24      7.68 o
  -2  -5  10       31.72       39.15      3.22 o
  -1  -5  10        0.52        3.48      2.16 o
   0  -5  10       24.15       27.95      3.06 o
   1  -5  10      174.58      206.02      8.63 o
   2  -5  10       13.71       10.42      4.44 o
   3  -5  10        1.16        9.79      6.31 o
   4  -5  10       24.66       26.09      2.37 o
   5  -5  10       14.21       17.96      2.16 o
   6  -5  10       61.94       52.31      4.95 o
  -5  -4  10        1.29       -2.76      1.84 o
  -4  -4  10       41.97       30.43     10.14 o
  -3  -4  10       23.22       17.12      2.61 o
  -2  -4  10       43.53       48.27      8.63 o
  -1  -4  10        3.32        1.03      1.25 o
   0  -4  10       67.34       63.48      7.54 o
   1  -4  10      527.54      550.77     54.93 o
   2  -4  10        8.58        4.57      2.20 o
   3  -4  10      314.75      299.59      6.89 o
   4  -4  10       19.73       19.83      4.98 o
   5  -4  10        1.78        0.80      2.43 o
   6  -4  10       91.39       83.37      3.39 o
   7  -4  10      130.01      153.28      5.98 o
  -5  -3  10       46.83       68.25      5.93 o
  -4  -3  10        7.15       17.94      8.08 o
  -3  -3  10       34.19       35.62      3.15 o
  -2  -3  10      200.40      250.84      8.26 o
  -1  -3  10        9.47        3.11      5.66 o
   0  -3  10       34.33       17.80      2.46 o
   1  -3  10       18.85        4.44      3.55 o
   2  -3  10       48.07       46.38      3.74 o
   3  -3  10        4.17        2.09      1.34 o
   4  -3  10       88.93       82.92      3.74 o
   5  -3  10      142.13      126.47      3.46 o
   6  -3  10      105.14      104.23      3.71 o
   7  -3  10        2.96        1.12      1.20 o
   8  -3  10       58.88       58.10      3.31 o
  -5  -2  10       11.07       22.32      2.15 o
  -4  -2  10        3.32        1.70      2.07 o
  -3  -2  10        1.30        5.55      4.01 o
  -2  -2  10      228.29      241.71     11.86 o
  -1  -2  10      145.16      145.83      7.05 o
   0  -2  10      214.73      214.88     19.97 o
   1  -2  10       28.95       16.05      6.49 o
   2  -2  10       78.32       52.50      2.32 o
   3  -2  10        7.15        6.29      2.20 o
   4  -2  10      190.98      195.24      4.22 o
   5  -2  10      403.84      425.88      8.45 o
   6  -2  10      235.56      261.54     15.63 o
   7  -2  10      211.79      203.32      5.37 o
   8  -2  10       50.17       54.83      2.60 o
  -5  -1  10      157.07      143.03     12.11 o
  -4  -1  10       13.15       12.86      4.12 o
  -3  -1  10       13.52       26.27      2.73 o
  -2  -1  10      340.78      420.66     12.65 o
  -1  -1  10      238.41      268.51     19.17 o
   0  -1  10      211.14      274.87     19.10 o
   1  -1  10       13.49        5.00      1.83 o
   2  -1  10      238.55      264.02     14.68 o
   3  -1  10        1.92        8.77      1.22 o
   4  -1  10       96.04       95.51      2.90 o
   5  -1  10      237.93      226.47      4.65 o
   6  -1  10      391.67      402.68     19.57 o
   7  -1  10        4.00        4.16      1.05 o
   8  -1  10       30.54       33.06      1.88 o
   9  -1  10        4.86        4.06      1.69 o
  -5   0  10       92.64      123.39      8.24 o
  -4   0  10       48.82       74.13     13.54 o
  -3   0  10       83.36      111.08      4.69 o
  -2   0  10      282.71      349.90     10.36 o
  -1   0  10      141.11      115.38      9.07 o
   0   0  10       62.87       76.22      2.41 o
   1   0  10      119.72      127.17      3.25 o
   2   0  10        0.56        3.51      0.95 o
   3   0  10       64.07       51.35      1.95 o
   4   0  10      187.69      190.83      8.30 o
   5   0  10       51.61       51.44      1.61 o
   6   0  10        0.02        2.48      1.95 o
   7   0  10        5.60        0.82      0.71 o
   8   0  10       24.07       20.16      4.61 o
   9   0  10       27.16       28.37      3.58 o
  10   0  10      134.94      147.98     10.08 o
  -5   1  10       91.09      108.18      4.47 o
  -4   1  10       45.53       47.51      2.70 o
  -3   1  10       67.51       48.77      9.96 o
  -2   1  10      248.36      227.74      6.29 o
  -1   1  10        0.45        1.77      1.46 o
   0   1  10       56.30       41.90      1.58 o
   1   1  10      150.04      175.39      3.91 o
   2   1  10        9.46        0.95      0.47 o
   3   1  10       98.47      129.17      5.54 o
   4   1  10      358.28      378.56     10.80 o
   5   1  10       79.98       47.53      5.71 o
   6   1  10      599.65      543.60      8.48 o
   7   1  10      106.63      109.36      2.60 o
   8   1  10        2.78        3.36      0.94 o
   9   1  10       11.19        5.71      1.34 o
  10   1  10       20.31       26.74      4.03 o
  -5   2  10      217.01      224.17     27.08 o
  -4   2  10        4.09        7.05      2.27 o
  -3   2  10       48.11       51.41      3.41 o
  -2   2  10      299.82      342.16     12.99 o
  -1   2  10       42.17       61.54      2.49 o
   0   2  10        0.02        2.36      4.47 o
   1   2  10      849.85      887.54     19.03 o
   2   2  10        0.18        2.14      0.50 o
   3   2  10       96.25       94.21      3.22 o
   4   2  10       34.83       23.84      2.18 o
   5   2  10      409.39      388.15      6.30 o
   6   2  10       79.77       79.26      2.11 o
   7   2  10       95.88      110.16      2.67 o
   8   2  10       56.25       40.46      2.11 o
   9   2  10       89.90       86.97      4.64 o
  10   2  10        0.89        2.37      1.41 o
  11   2  10       48.37       53.12      4.67 o
  -5   3  10       51.46       68.26     12.88 o
  -4   3  10        0.36       -0.78      0.99 o
  -3   3  10      142.78      148.91     11.03 o
  -2   3  10        0.55        3.69      1.54 o
  -1   3  10      129.84      132.84      4.19 o
   0   3  10       41.24       38.44      4.57 o
   1   3  10      521.55      456.41      8.74 o
   2   3  10       18.26       23.03      0.87 o
   3   3  10      245.79      242.78      4.14 o
   4   3  10        1.91        1.68      1.71 o
   5   3  10        9.93        2.96      2.55 o
   6   3  10       57.19       48.66      3.35 o
   7   3  10        9.11        6.06      0.71 o
   8   3  10      307.71      316.21     10.64 o
   9   3  10       41.54       41.17      3.85 o
  10   3  10      160.43      136.55      4.25 o
  11   3  10        0.02        3.73      1.72 o
  -4   4  10        1.22       -0.89      1.08 o
  -3   4  10        0.33        0.36      0.70 o
  -2   4  10        0.20       -0.89      2.37 o
  -1   4  10        0.87       -0.32      1.08 o
   0   4  10        1.52        2.18      1.94 o
   1   4  10      105.21      170.06      6.19 o
   2   4  10      232.72      191.34     11.48 o
   3   4  10      187.89      208.37      9.29 o
   4   4  10      372.80      351.29      6.06 o
   5   4  10      447.48      457.69      7.72 o
   6   4  10       42.61       29.58      1.39 o
   7   4  10       56.84       53.95      1.55 o
   8   4  10      288.17      289.39      8.61 o
   9   4  10      106.29      121.45      3.08 o
  10   4  10      106.25       88.95      6.41 o
  11   4  10       49.34       51.01      3.95 o
  -4   5  10       19.43       13.91      3.28 o
  -3   5  10       10.94       20.62      1.35 o
  -2   5  10        0.02        1.21      0.87 o
  -1   5  10       39.59       39.17      1.71 o
   0   5  10        0.27        1.09      1.29 o
   1   5  10      107.35       99.55      5.87 o
   2   5  10      300.35      257.79      7.80 o
   3   5  10       14.61        9.01      2.15 o
   4   5  10      471.90      449.30      8.43 o
   5   5  10        0.50       -0.12      1.21 o
   6   5  10      147.34      144.34      6.69 o
   7   5  10       33.98       29.45      6.00 o
   8   5  10       96.01       93.17      2.91 o
   9   5  10        0.96        1.24      0.85 o
  10   5  10        1.45        1.36      0.98 o
  11   5  10        1.67        6.82      1.99 o
  -3   6  10        1.76        8.76      1.57 o
  -2   6  10        0.16       -0.84      0.56 o
  -1   6  10       44.92       38.81      7.99 o
   0   6  10        8.60        8.79      1.05 o
   1   6  10      138.63      161.64      4.88 o
   2   6  10      165.68      164.69      9.55 o
   3   6  10      157.68      152.09      4.35 o
   4   6  10       70.23       71.22      2.36 o
   5   6  10       88.22      106.23      3.88 o
   6   6  10      122.76      115.87      3.20 o
   7   6  10      324.34      299.39      5.60 o
   8   6  10      166.29      175.67      4.99 o
   9   6  10      181.51      203.46      5.96 o
  10   6  10       13.61       17.54      3.77 o
  11   6  10        0.05        7.80      2.66 o
  -3   7  10        1.09        1.00      1.00 o
  -2   7  10      321.73      344.98     13.88 o
  -1   7  10       16.90        7.60      1.43 o
   0   7  10        2.86       -0.70      5.07 o
   1   7  10      332.25      378.73     10.48 o
   2   7  10       39.97       41.74      2.33 o
   3   7  10       90.76       89.70      3.40 o
   4   7  10      239.29      224.63      9.12 o
   5   7  10       58.89       35.46      4.97 o
   6   7  10       42.93       54.10      2.07 o
   7   7  10        9.05       11.95      1.10 o
   8   7  10      248.75      254.81      6.66 o
   9   7  10        1.16        2.07      1.09 o
  10   7  10       76.61       71.67      3.80 o
  11   7  10      172.50      229.86     14.73 o
  -2   8  10      268.68      289.00      9.02 o
  -1   8  10       11.75        9.61      5.66 o
   0   8  10       38.28       41.20      2.50 o
   1   8  10        0.09        4.90      6.34 o
   2   8  10       42.21       64.15      4.27 o
   3   8  10       75.28       56.90      3.53 o
   4   8  10        5.55        0.90      0.83 o
   5   8  10       98.76      105.08      3.40 o
   6   8  10        0.41        0.68      1.34 o
   7   8  10       60.91       65.06      5.18 o
   8   8  10       75.31       73.58      7.63 o
   9   8  10        0.06        1.77      2.68 o
  10   8  10       18.00       14.97      1.74 o
  -1   9  10       43.73       46.66      2.86 o
   0   9  10        8.72       11.32      2.76 o
   1   9  10       17.73       15.96      1.77 o
   2   9  10        7.13        6.21      1.60 o
   3   9  10       22.76       28.95      7.24 o
   4   9  10       10.02       10.53      1.55 o
   5   9  10      217.12      226.20      5.40 o
   6   9  10      102.57       94.74      6.12 o
   7   9  10       37.00       43.90      2.18 o
   8   9  10        0.16        0.49      1.22 o
   9   9  10       15.00       26.73      2.27 o
  10   9  10       65.98       81.27     11.54 o
   0  10  10       24.05       25.35      2.89 o
   1  10  10        0.40       -1.07      1.16 o
   2  10  10       27.05       22.72      2.16 o
   3  10  10       17.33       18.35      3.87 o
   4  10  10       13.81        9.13      4.76 o
   5  10  10        2.55        3.54      1.06 o
   6  10  10      113.79      115.31      3.77 o
   7  10  10      102.26      113.35      5.82 o
   8  10  10        0.19       -1.87      1.71 o
   9  10  10        4.26        2.70      5.19 o
   2  11  10        1.46       -0.71      1.15 o
   3  11  10        1.13        3.65      2.07 o
   4  11  10       10.44       23.97      2.70 o
   5  11  10       29.20       32.08      4.96 o
   6  11  10        4.89        4.34      1.61 o
   7  11  10        4.95        8.15      1.37 o
   8  11  10        0.67        0.77      1.16 o
  -2  -5  11        5.43        2.43      2.44 o
  -1  -5  11        4.21        6.68      6.58 o
   0  -5  11       29.44       20.36      2.42 o
   1  -5  11       10.30       11.72      2.82 o
   2  -5  11        3.58        5.69      6.66 o
   3  -5  11       23.75       24.22      2.16 o
   4  -5  11       68.33       97.63     11.32 o
  -3  -4  11       51.35       40.84     10.04 o
  -2  -4  11        1.81        8.46      2.37 o
  -1  -4  11       16.91       28.27      2.70 o
   0  -4  11      122.64      119.94     12.20 o
   1  -4  11       62.43       63.54      6.15 o
   2  -4  11      261.98      255.75      9.98 o
   3  -4  11      131.57      153.33      6.47 o
   4  -4  11       93.18      105.78      5.94 o
   5  -4  11        2.03        4.55      2.09 o
  -3  -3  11       83.72       84.15     12.17 o
  -2  -3  11        0.00        4.45      2.07 o
  -1  -3  11        1.02       -2.37      5.42 o
   0  -3  11       34.76       27.59      2.69 o
   1  -3  11       44.00       44.90     13.95 o
   2  -3  11       37.13       50.62     13.32 o
   3  -3  11      211.22      212.17     17.91 o
   4  -3  11       27.10       46.73      4.26 o
   5  -3  11       93.18       76.09      6.60 o
   6  -3  11       91.28       84.81      3.60 o
   7  -3  11        9.39       14.01      2.32 o
  -4  -2  11       26.35       20.58      2.37 o
  -3  -2  11      170.97      152.20      7.45 o
  -2  -2  11        7.19       27.93      2.92 o
  -1  -2  11       42.53       25.43      5.61 o
   0  -2  11       10.75       22.98      5.78 o
   1  -2  11      135.88      161.87      7.58 o
   2  -2  11      191.97      212.22      6.80 o
   3  -2  11      421.50      487.05     12.42 o
   4  -2  11        1.71        1.00      0.98 o
   5  -2  11        0.35       -0.24      0.81 o
   6  -2  11      106.16      101.94      3.27 o
   7  -2  11       23.45       22.60      4.80 o
  -4  -1  11        1.37       15.05      3.96 o
  -3  -1  11      152.47      207.88      8.55 o
  -2  -1  11       69.08       78.08      4.62 o
  -1  -1  11        0.26       -1.52      3.85 o
   0  -1  11      244.11      282.31      9.51 o
   1  -1  11        3.81        3.40      3.76 o
   2  -1  11       26.63       21.21      4.27 o
   3  -1  11      306.55      309.33      6.72 o
   4  -1  11        9.44       24.52      3.26 o
   5  -1  11      274.42      258.47      5.29 o
   6  -1  11      154.18      152.24      3.73 o
   7  -1  11       43.06       51.71      2.21 o
   8  -1  11        0.01        1.76      2.86 o
  -3   0  11        0.31        4.16      1.51 o
  -2   0  11       36.83       26.09      8.22 o
  -1   0  11        0.07        6.56      1.82 o
   0   0  11      438.07      412.84     21.76 o
   1   0  11       52.98       76.22      9.77 o
   2   0  11        0.04        0.90      1.96 o
   3   0  11       31.20       46.57      2.03 o
   4   0  11       45.47       41.34      5.08 o
   5   0  11      193.23      231.50      4.34 o
   6   0  11      122.71      122.93      6.18 o
   7   0  11      209.11      225.45      7.39 o
   8   0  11       14.62       16.14      1.43 o
   9   0  11        5.70       10.34      1.45 o
  -4   1  11       41.56       36.49      2.51 o
  -3   1  11        1.08        0.28      1.25 o
  -2   1  11        0.02       -2.71      1.81 o
   0   1  11      101.92      104.44      6.51 o
   1   1  11      275.82      287.59      8.06 o
   2   1  11       27.52       40.60      7.46 o
   3   1  11       49.19       52.53      6.22 o
   4   1  11      101.42      123.15      5.54 o
   5   1  11       87.97       88.45      4.80 o
   6   1  11        0.21       -1.15      1.82 o
   7   1  11       38.47       46.84      1.98 o
   8   1  11        9.57        2.50      2.05 o
   9   1  11       42.23       39.93      2.02 o
  -4   2  11       13.73       13.98      1.57 o
  -3   2  11      105.22      106.95      5.57 o
  -2   2  11       56.19       62.38      4.35 o
  -1   2  11        2.17        2.14      1.20 o
   0   2  11       90.79       68.26      7.11 o
   1   2  11       20.35       21.71      3.33 o
   2   2  11        7.48        5.66      0.99 o
   3   2  11       10.98        7.17      1.54 o
   4   2  11      141.79      144.85      6.14 o
   5   2  11        8.84       21.12      1.94 o
   6   2  11       33.13       47.26      1.60 o
   7   2  11      129.24      119.66      2.77 o
   8   2  11       62.83       42.49      4.86 o
   9   2  11      159.13      118.32      3.65 o
  10   2  11        0.61       -0.19      1.15 o
  -4   3  11       16.95       20.61      1.91 o
  -3   3  11       75.74       89.18      6.97 o
  -2   3  11      120.74       99.10      5.28 o
  -1   3  11       27.73       17.49      4.76 o
   0   3  11       77.67      105.04      4.40 o
   1   3  11        1.67        5.96      1.72 o
   2   3  11       60.36       48.08      4.76 o
   3   3  11       11.54        7.13      3.53 o
   4   3  11       73.81      114.22      2.72 o
   5   3  11      105.35       76.25      2.13 o
   6   3  11      214.15      205.42      3.86 o
   7   3  11        0.08        4.07      1.46 o
   8   3  11        3.23        3.00      0.92 o
   9   3  11      250.28      235.61     13.54 o
  10   3  11       27.97       28.02      2.57 o
  -3   4  11       28.85       14.92      2.43 o
  -2   4  11       48.75       71.14      6.91 o
  -1   4  11        9.21       17.10      1.64 o
   0   4  11      183.52      202.99      5.52 o
   1   4  11       79.89      113.48     12.97 o
   2   4  11        4.42        6.66      3.73 o
   3   4  11      909.81      999.13     25.65 o
   4   4  11        0.77        4.51      1.94 o
   5   4  11       24.05       27.81      2.19 o
   6   4  11       19.02       16.13      1.28 o
   7   4  11       21.03       14.87      1.23 o
   8   4  11       44.16       37.08      1.91 o
   9   4  11      127.87      128.46      7.36 o
  10   4  11       44.76       52.45      7.26 o
  -3   5  11      247.52      244.45     15.03 o
  -2   5  11       10.59        4.20      2.81 o
  -1   5  11       31.12       34.04      3.09 o
   0   5  11        3.63        3.37      1.58 o
   1   5  11       37.29       36.78      2.51 o
   2   5  11       61.69       57.39      8.19 o
   3   5  11      889.06      841.56     15.07 o
   4   5  11       21.91       32.05      5.04 o
   5   5  11       78.08       75.43     13.94 o
   6   5  11      267.00      293.68      6.47 o
   7   5  11      218.30      210.82      4.29 o
   8   5  11      354.52      380.53      8.21 o
   9   5  11       16.96        9.29      2.45 o
  10   5  11      162.78      167.05      7.06 o
  -2   6  11        6.36       13.96      3.96 o
  -1   6  11        7.14       12.40      5.24 o
   0   6  11       31.14       39.92      2.23 o
   1   6  11        1.83        3.36      1.14 o
   2   6  11       98.72       99.35      9.85 o
   3   6  11       98.15      101.49     14.94 o
   4   6  11      809.14      882.36     47.99 o
   5   6  11      115.32      130.13      4.17 o
   6   6  11       10.69        5.48      1.23 o
   7   6  11        0.18        1.50      2.92 o
   8   6  11        3.72        2.82      1.28 o
   9   6  11        0.56        3.12      3.18 o
  10   6  11      145.98      162.11      9.33 o
  -2   7  11       36.16       52.15      5.58 o
  -1   7  11       25.17       26.62      1.78 o
   0   7  11        3.32        2.94      1.34 o
   1   7  11       24.33       29.00      2.11 o
   2   7  11        9.55        8.69      2.06 o
   3   7  11      150.65      138.25     18.28 o
   4   7  11      220.02      206.09     11.99 o
   5   7  11       49.96       55.60      6.88 o
   6   7  11       29.53       34.95      5.33 o
   7   7  11        8.54        4.35      1.20 o
   8   7  11        5.13        9.06      3.80 o
   9   7  11       55.57       61.96     12.14 o
  10   7  11       98.93      108.45      5.14 o
  -1   8  11       25.00       15.91      2.27 o
   0   8  11      110.05      108.86     15.39 o
   1   8  11       58.17       67.28      3.58 o
   2   8  11        6.92        4.91      2.82 o
   3   8  11       77.04       92.77      5.47 o
   4   8  11       80.12       94.50      5.54 o
   5   8  11       41.12       34.65      4.25 o
   6   8  11      101.34      115.76      8.93 o
   8   8  11      173.35      144.41      6.18 o
   9   8  11       17.86       12.67      4.52 o
  10   8  11        3.33        2.56      1.87 o
   1   9  11        8.06       12.51      2.98 o
   2   9  11        1.91       -1.00      3.30 o
   3   9  11      100.31      121.96      6.11 o
   4   9  11        0.95       -0.59      1.15 o
   5   9  11        0.69       -0.33      1.04 o
   6   9  11        9.31       14.50      7.99 o
   7   9  11        0.02       -1.01      2.25 o
   8   9  11        0.22       -1.02      1.14 o
   9   9  11       15.82       10.88      2.26 o
   2  10  11       32.90       42.83     11.99 o
   3  10  11       35.36       41.04      2.58 o
   4  10  11        0.01        0.89      1.71 o
   5  10  11       55.67       55.42      3.00 o
   6  10  11       15.76       15.36      1.89 o
   7  10  11        7.09        8.96      1.83 o
   8  10  11       14.31       17.55      2.28 o
   5  11  11       84.34       66.41      5.94 o
   1  -4  12        2.91        5.48      5.32 o
   2  -4  12       29.24       19.69      2.66 o
  -1  -3  12       69.19       59.72      6.49 o
   0  -3  12       24.27       49.71      3.78 o
   1  -3  12       19.46       26.40      3.11 o
   2  -3  12       25.92       25.56      7.69 o
   3  -3  12       18.59       23.39      3.06 o
   4  -3  12       29.90       35.06      2.21 o
   5  -3  12      139.20      149.44      5.52 o
  -2  -2  12        0.11        1.83      2.37 o
  -1  -2  12      207.60      226.39      9.40 o
   0  -2  12       32.57       39.44      3.50 o
   1  -2  12      100.57      150.94      6.80 o
   2  -2  12       89.41       96.54     11.33 o
   3  -2  12       62.47       57.18      2.96 o
   4  -2  12      124.99      122.86      8.66 o
   5  -2  12        1.55        2.45      1.63 o
   6  -2  12      181.79      192.94      5.31 o
  -2  -1  12        0.63        0.86      6.76 o
  -1  -1  12      121.84      114.09     14.19 o
   0  -1  12       43.77       32.99      3.30 o
   1  -1  12       25.54       15.67      2.30 o
   2  -1  12       28.08       26.73      2.06 o
   3  -1  12      163.54      126.06      7.67 o
   4  -1  12        0.69        0.13      3.35 o
   5  -1  12       16.15       11.15      1.22 o
   6  -1  12       55.43       69.11      2.56 o
   7  -1  12       16.58       20.24      2.74 o
  -3   0  12      131.76      104.25     22.37 o
  -2   0  12        0.63        2.54      1.54 o
  -1   0  12        0.14        3.96      4.13 o
   0   0  12        0.78        5.99      2.13 o
   1   0  12        0.84        0.57      7.27 o
   2   0  12       22.61       22.22      1.43 o
   3   0  12      450.03      505.23     10.53 o
   4   0  12        0.34        2.02      0.95 o
   5   0  12      175.89      178.02      7.83 o
   6   0  12        2.77        2.60      1.27 o
   7   0  12        0.03       -0.37      0.86 o
   8   0  12        8.96       15.67      3.21 o
  -3   1  12      148.19      159.32     11.04 o
  -2   1  12       14.50       13.01      1.98 o
  -1   1  12       43.35       44.92      4.40 o
   0   1  12      113.53      134.27      6.30 o
   1   1  12       70.73       75.97     14.86 o
   2   1  12       85.05      104.67      3.86 o
   3   1  12      330.77      292.20      6.27 o
   4   1  12       69.02       89.66      4.74 o
   5   1  12      109.23       81.12      4.60 o
   6   1  12        0.84        0.12      0.73 o
   7   1  12        5.02        8.77      1.02 o
   8   1  12       92.33       75.11     10.32 o
  -3   2  12       32.99       28.80      3.67 o
  -2   2  12        0.56       -3.09      2.06 o
  -1   2  12        2.42       -0.05      1.53 o
   0   2  12       32.34       37.19      8.97 o
   1   2  12       25.84       30.12      1.99 o
   2   2  12       87.71       53.84      2.60 o
   3   2  12        1.20        2.27      1.22 o
   4   2  12      149.99      148.82      3.43 o
   5   2  12       10.10       13.76      2.38 o
   6   2  12        1.21        3.88      0.89 o
   7   2  12       39.87       53.31      1.97 o
   8   2  12      157.17      174.13      5.35 o
   9   2  12      168.73      176.04      6.39 o
  -2   3  12       35.99       58.24     11.24 o
  -1   3  12        4.06        7.32      3.05 o
   0   3  12        3.43        4.37      3.29 o
   1   3  12       33.54       39.25      3.31 o
   2   3  12      139.91      164.27      6.70 o
   3   3  12       74.65       71.37      7.60 o
   4   3  12        0.16       -1.08      0.73 o
   5   3  12       15.89       10.37      1.46 o
   6   3  12        0.07       -0.47      1.46 o
   7   3  12       43.46       33.23      1.70 o
   8   3  12        2.56        2.11      1.00 o
   9   3  12      178.49      183.75      6.39 o
  -2   4  12       11.76       13.32      4.82 o
  -1   4  12        2.30        3.38      1.58 o
   0   4  12       36.55       48.14     14.11 o
   1   4  12        0.60        2.70      1.51 o
   2   4  12       85.14       58.05      3.71 o
   3   4  12      142.11      128.14      5.05 o
   4   4  12        2.15       13.39      2.23 o
   5   4  12       27.30       34.73      1.55 o
   6   4  12       26.16       16.50      2.71 o
   7   4  12        0.01        4.06      3.71 o
   8   4  12       75.44       80.00      6.19 o
   9   4  12       66.46       65.37      2.71 o
  -1   5  12       32.43       17.79      2.43 o
   0   5  12       40.77       25.19      2.17 o
   1   5  12        3.93        0.31      1.13 o
   2   5  12        2.37       -0.18      1.28 o
   3   5  12        1.77        0.95      3.10 o
   4   5  12       44.36       59.62      6.86 o
   5   5  12       24.59       23.90      2.11 o
   6   5  12      109.53      131.28      3.95 o
   7   5  12        1.89        0.47      0.99 o
   8   5  12      213.47      225.52     11.77 o
   9   5  12        0.08       -0.39      1.17 o
  -1   6  12       48.71       44.50      2.69 o
   0   6  12       92.68      101.11      5.38 o
   1   6  12        5.93        2.87      2.81 o
   2   6  12       85.90      100.29      4.13 o
   3   6  12      215.02      227.56      6.47 o
   4   6  12       24.63       17.84      4.27 o
   5   6  12       81.65       77.58      3.24 o
   6   6  12       40.90       41.44     13.11 o
   7   6  12      109.38      141.35     17.85 o
   8   6  12       70.66       73.15      3.31 o
   9   6  12        0.11        1.87      3.94 o
   0   7  12        8.87       12.58     10.81 o
   1   7  12        3.47        9.45      2.70 o
   2   7  12      161.72      185.63     12.05 o
   3   7  12       84.05       47.63     10.07 o
   4   7  12       22.76       21.42      5.62 o
   5   7  12       29.85       30.54      2.28 o
   6   7  12       31.60       31.57      3.11 o
   7   7  12      121.38      131.19      5.01 o
   8   7  12       14.92       13.85      4.48 o
   9   7  12        3.83       -0.36      3.41 o
   1   8  12        1.18        6.77      1.61 o
   2   8  12        9.02        9.54      2.58 o
   3   8  12       51.07       52.59      8.15 o
   4   8  12      248.08      250.93     12.72 o
   5   8  12      100.71      131.21      6.07 o
   6   8  12       90.59      104.34      6.50 o
   7   8  12       45.58       63.62      8.71 o
   8   8  12        0.99        3.51      3.96 o
   3   9  12       75.98       84.19     12.57 o
   4   9  12       20.74       25.18     11.95 o
   5   9  12       11.90       12.11      1.66 o
   6   9  12      142.02      168.66      5.99 o
   7   9  12       10.38       19.22      2.21 o
   8   9  12       12.91        7.44      2.05 o
   2  -2  13       87.75       82.20      8.93 o
   3  -2  13       32.52       40.18      5.04 o
   0  -1  13       10.71       15.43      2.58 o
   1  -1  13      219.70      249.78     10.24 o
   2  -1  13       38.96       61.58      4.46 o
   3  -1  13        2.89       15.37      9.84 o
   4  -1  13       31.40       27.31      4.08 o
   5  -1  13        6.08        9.95      1.43 o
   0   0  13       19.76       41.27      9.01 o
   1   0  13      194.90      230.32     14.77 o
   2   0  13       23.92       21.47      3.51 o
   3   0  13       49.51       60.24      8.18 o
   4   0  13        6.90        7.81      1.50 o
   5   0  13        1.26        5.69      3.11 o
   6   0  13       33.54       17.52      1.43 o
  -1   1  13       67.30       65.17      8.45 o
   0   1  13       18.86       22.20      8.12 o
   1   1  13      145.14      166.26      7.32 o
   2   1  13        0.67       -0.77      6.34 o
   3   1  13      138.48      145.29      5.27 o
   4   1  13       87.66      111.41      7.93 o
   5   1  13       51.54       52.66      2.44 o
   6   1  13       16.35       23.57      6.76 o
   7   1  13       35.17       28.24      2.03 o
  -1   2  13       75.59       79.55      4.94 o
   0   2  13        2.39       17.14      2.35 o
   1   2  13        5.50        1.30      1.63 o
   2   2  13        4.23        5.93      1.34 o
   3   2  13       25.63       42.51     12.06 o
   4   2  13        0.49        7.76      2.22 o
   5   2  13      178.01      215.80      7.22 o
   6   2  13        6.19        1.11      2.01 o
   7   2  13       17.49       18.69      2.51 o
   0   3  13        2.91        4.98      3.30 o
   1   3  13        5.44        4.27      2.15 o
   2   3  13        7.11       21.93      5.90 o
   3   3  13       12.98       17.68      1.87 o
   4   3  13        0.01       -0.85      1.46 o
   5   3  13       37.62       28.34      9.91 o
   6   3  13        0.17        0.21      0.73 o
   7   3  13        0.17       -0.32      0.99 o
   8   3  13       48.57       50.85      2.91 o
   0   4  13        5.42        1.21      1.53 o
   1   4  13        0.39       -2.22      2.25 o
   2   4  13      110.67      128.00     11.70 o
   3   4  13        8.07        6.37      3.29 o
   4   4  13        6.40       12.22      2.41 o
   5   4  13       39.57       47.46      9.56 o
   6   4  13      338.53      355.20      9.37 o
   7   4  13      111.43      113.64      6.96 o
   8   4  13        0.14        5.07      4.58 o
   0   5  13       94.69      125.62      8.66 o
   1   5  13        2.38       12.89      1.91 o
   2   5  13       25.52       29.15      4.63 o
   3   5  13       89.54      102.18      9.42 o
   4   5  13       42.03       46.62      7.96 o
   5   5  13      148.30      120.74      4.56 o
   6   5  13       45.15       25.96      2.04 o
   7   5  13        8.43        1.63      2.43 o
   8   5  13        0.00       -0.76      1.46 o
   1   6  13        1.83       -1.57      1.05 o
   2   6  13       56.94       56.55      4.88 o
   3   6  13       44.09       44.08      2.86 o
   4   6  13       10.33        5.20      3.11 o
   5   6  13       20.45        7.49      2.48 o
   6   6  13      127.58      130.92      4.19 o
   7   6  13       72.75       53.03      3.66 o
   8   6  13        0.98        4.51      4.74 o
   2   7  13       44.99       41.56      7.64 o
   3   7  13        0.87        0.19      2.31 o
   4   7  13       29.48       31.88      2.58 o
   5   7  13       30.78       40.39      2.08 o
   6   7  13       22.48       23.66      3.00 o
   7   7  13        2.69        1.35      3.42 o
   4   8  13       39.68       34.84      2.69 o
   5   8  13        2.02        0.66      3.04 o
   3   2  14       81.34       82.12      5.09 o
   4   2  14        1.72       -2.82      2.71 o
   3   3  14      138.71      132.69     19.49 o
   4   3  14       11.62       10.06      1.60 o
   5   3  14        8.07       16.34      4.96 o
   3   4  14       33.49       30.72      3.71 o
   4   4  14        3.70       10.42      2.58 o
   5   4  14       91.87      122.02     12.64 o
 
